# Supplementary material for: 4-(4-Chloro­phen­yl)-4-hy­droxy­piperidinium benzoate
Source: Acta Crystallogr Sect E Struct Rep Online. 2011 May 20;67(Pt 6):o1436. doi: 10.1107/S1600536811017855 (PMC3120431; doi:10.1107/S1600536811017855)
Supplement: Supplementary file 1 [file e-67-o1436-sup1.cif]

##############################################################################
#                                                                            #
# This CIF contains the data in a paper accepted for publication in          #
# Acta Crystallographica Section E. It conforms to the requirements of       #
# Notes for Authors for Acta Crystallographica Section E, and has been       #
# peer reviewed under the auspices of the IUCr Commission on Journals.       #
#                                                                            #
# Full details of the Crystallographic Information File format               #
# are given in the paper "The Crystallographic Information File (CIF):       #
# a New Standard Archive File for Crystallography" by S. R. Hall, F. H.      #
# Allen and I. D. Brown [Acta Cryst. (1991), A47, 655-685].                  #
#                                                                            #
# The current version of the core CIF dictionary is obtainable from          #
# ftp://ftp.iucr.org/pub/cif_core.dic.                                       #
#                                                                            #
# Software is freely available for graphical display of the structure(s)     #
# in this CIF. For information consult the CIF software page                 #
# http://www.iucr.org/resources/cif/software.                                #
#                                                                            #
# This file may be used for bona fide research purposes within the           #
# scientific community so long as proper attribution is given to the journal # 
# article from which it was obtained.                                        #
#                                                                            #
##############################################################################
data_global
_audit_creation_method     SHELXL-97
_journal_date_recd_electronic     2011-05-05
_journal_date_accepted     2011-05-11
_journal_name_full     'Acta Crystallographica, Section E'
_journal_year     2011
_journal_volume     67
_journal_issue      6
_journal_page_first     o1436
_journal_page_last     o1436
_journal_paper_category     QO
_journal_coeditor_code     PV2415
_publ_contact_author_name     'Jasinski, Jerry P.'
_publ_contact_author_address
;
Department of Chemistry
Keene State College
229 Main Street
Keene, New Hampshire 03435, USA
;
_publ_contact_author_email     jjasinski@keene.edu
_publ_contact_author_fax     ?
_publ_contact_author_phone     '603 358-2563'
_publ_section_title
;
4-(4-Chlorophenyl)-4-hydroxypiperidinium benzoate
;
loop_
    _publ_author_name
    _publ_author_address
    'Jasinski, Jerry P.'
;
Department of Chemistry
Keene State College
229 Main Street
Keene, NH 03435-2001, USA
;
    'Golen, James A.'
;
Department of Chemistry
Keene State College
229 Main Street
Keene, NH 03435-2001, USA
;
    'Siddaraju, B. P.'
;
Department of Studies in Chemistry
University of Mysore
Manasagangotri, Mysore 570 006, India
;
    'Dayananda, A. S.'
;
Department of Studies in Chemistry
University of Mysore
Manasagangotri, Mysore 570 006, India
;
    'Yathirajan, H. S.'
;
Department of Studies in Chemistry
University of Mysore
Manasagangotri, Mysore 570 006, India
;
data_I
_chemical_name_systematic
;
4-(4-Chlorophenyl)-4-hydroxypiperidinium benzoate
;
_chemical_name_common     ?
_chemical_formula_moiety     'C11 H15 Cl N O +, C7 H5 O2 -'
_chemical_formula_sum     'C18 H20 Cl N O3'
_chemical_formula_iupac     'C11 H15 Cl N O +, C7 H5 O2 -'
_chemical_formula_weight     333.80
_chemical_melting_point     ?
_symmetry_cell_setting     triclinic
_symmetry_space_group_name_H-M     'P -1'
_symmetry_space_group_name_Hall     '-P 1'
loop_
    _symmetry_equiv_pos_as_xyz
    'x, y, z'
    '-x, -y, -z'
_cell_length_a     9.6235(12)
_cell_length_b     10.0971(16)
_cell_length_c     10.2251(14)
_cell_angle_alpha     99.608(12)
_cell_angle_beta     108.748(13)
_cell_angle_gamma     113.357(14)
_cell_volume     812.7(2)
_cell_formula_units_Z     2
_cell_measurement_reflns_used     3721
_cell_measurement_theta_min     3.73
_cell_measurement_theta_max     32.26
_cell_measurement_temperature     173(2)
_exptl_crystal_description     block
_exptl_crystal_colour     colorless
_exptl_crystal_size_max     0.34
_exptl_crystal_size_mid     0.30
_exptl_crystal_size_min     0.13
_exptl_crystal_density_diffrn     1.364
_exptl_crystal_density_meas     ?
_exptl_crystal_density_method     'not measured'
_exptl_crystal_F_000     352
_exptl_absorpt_coefficient_mu     0.250
_exptl_absorpt_correction_type     multi-scan
_exptl_absorpt_process_details
;
(CrysAlis RED; Oxford Diffraction, 2010)
;
_exptl_absorpt_correction_T_min     0.9199
_exptl_absorpt_correction_T_max     0.9683
_exptl_special_details
;
;
_diffrn_ambient_temperature     173(2)
_diffrn_radiation_type     MoK\a
_diffrn_radiation_wavelength     0.71073
_diffrn_radiation_source     'Enhance (Mo) X-ray Source'
_diffrn_radiation_monochromator     'graphite'
_diffrn_measurement_device_type     'Oxford Diffraction Xcalibur Eos Gemini'
_diffrn_measurement_method     \w
_diffrn_detector_area_resol_mean     16.1500
_diffrn_reflns_number     7857
_diffrn_reflns_av_R_equivalents     0.0183
_diffrn_reflns_av_sigmaI/netI     0.0296
_diffrn_reflns_theta_min     3.74
_diffrn_reflns_theta_max     28.70
_diffrn_reflns_theta_full     28.70
_diffrn_measured_fraction_theta_max     0.998
_diffrn_measured_fraction_theta_full     0.998
_diffrn_reflns_limit_h_min     -12
_diffrn_reflns_limit_h_max     12
_diffrn_reflns_limit_k_min     -13
_diffrn_reflns_limit_k_max     13
_diffrn_reflns_limit_l_min     -13
_diffrn_reflns_limit_l_max     13
_refine_special_details
;
Refinement of <i>F</i>^2^ against ALL reflections. The weighted <i>R</i>-factor
<i>wR</i> and goodness of fit <i>S</i> are based on <i>F</i>^2^, conventional
<i>R</i>-factors <i>R</i> are based on <i>F</i>, with <i>F</i> set to zero for
negative <i>F</i>^2^. The threshold expression of <i>F</i>^2^ >
\s(<i>F</i>^2^) is used only for calculating <i>R</i>-factors(gt) <i>etc</i>.
and is not relevant to the choice of reflections for refinement.
<i>R</i>-factors based on <i>F</i>^2^ are statistically about twice as large
as those based on <i>F</i>, and <i>R</i>- factors based on ALL data will be
even larger.
;
_reflns_number_total     4184
_reflns_number_gt     3222
_reflns_threshold_expression     I>2\s(I)
_refine_ls_structure_factor_coef     Fsqd
_refine_ls_matrix_type     full
_refine_ls_R_factor_all     0.0627
_refine_ls_R_factor_gt     0.0458
_refine_ls_wR_factor_gt     0.1141
_refine_ls_wR_factor_ref     0.1250
_refine_ls_goodness_of_fit_ref     1.050
_refine_ls_restrained_S_all     1.050
_refine_ls_number_reflns     4184
_refine_ls_number_parameters     217
_refine_ls_number_restraints     4
_refine_ls_hydrogen_treatment     mixed
_refine_ls_weighting_scheme     calc
_refine_ls_weighting_details
         'calc w=1/[\s^2^(Fo^2^)+(0.0558P)^2^+0.1776P] where P=(Fo^2^+2Fc^2^)/3'
_atom_sites_solution_hydrogens     geom
_atom_sites_solution_primary     direct
_atom_sites_solution_secondary     difmap
_refine_ls_shift/su_max     0.000
_refine_ls_shift/su_mean     0.000
_refine_diff_density_max     0.291
_refine_diff_density_min     -0.340
_refine_ls_extinction_method     none
_refine_ls_extinction_coef     ?
loop_
    _atom_type_symbol
    _atom_type_description
    _atom_type_scat_dispersion_real
    _atom_type_scat_dispersion_imag
    _atom_type_scat_source
    'C' 'C' 0.0033 0.0016
                         'International Tables Vol C Tables 4.2.6.8 and 6.1.1.4'
    'H' 'H' 0.0000 0.0000
                         'International Tables Vol C Tables 4.2.6.8 and 6.1.1.4'
    'N' 'N' 0.0061 0.0033
                         'International Tables Vol C Tables 4.2.6.8 and 6.1.1.4'
    'O' 'O' 0.0106 0.0060
                         'International Tables Vol C Tables 4.2.6.8 and 6.1.1.4'
    'Cl' 'Cl' 0.1484 0.1585
                         'International Tables Vol C Tables 4.2.6.8 and 6.1.1.4'
_computing_data_collection     '<i>CrysAlis PRO</i> (Oxford Diffraction, 2010)'
_computing_cell_refinement     '<i>CrysAlis PRO</i> (Oxford Diffraction, 2010)'
_computing_data_reduction     '<i>CrysAlis RED</i> (Oxford Diffraction, 2010)'
_computing_structure_solution     '<i>SHELXS97</i> (Sheldrick, 2008)'
_computing_structure_refinement     '<i>SHELXL97</i> (Sheldrick, 2008)'
_computing_molecular_graphics     '<i>SHELXTL</i> (Sheldrick, 2008)'
_computing_publication_material     '<i>SHELXTL</i> (Sheldrick, 2008)'
loop_
    _atom_site_type_symbol
    _atom_site_label
    _atom_site_fract_x
    _atom_site_fract_y
    _atom_site_fract_z
    _atom_site_U_iso_or_equiv
    _atom_site_adp_type
    _atom_site_calc_flag
    _atom_site_refinement_flags
    _atom_site_occupancy
    _atom_site_symmetry_multiplicity
    _atom_site_disorder_assembly
    _atom_site_disorder_group
    Cl Cl1 0.01350(8) 0.19249(7) 0.06335(5) 0.06605(19) Uani d . 1 1 . .
    O O1 0.37436(18) 0.44147(14) 0.79300(12) 0.0470(3) Uani d D 1 1 . .
    H H1O 0.360(3) 0.498(2) 0.746(2) 0.056 Uiso d D 1 1 . .
    O O2 0.46446(18) 0.94763(13) 0.77613(13) 0.0553(4) Uani d . 1 1 . .
    O O3 0.36182(17) 0.70222(13) 0.75160(12) 0.0504(3) Uani d . 1 1 . .
    N N1 0.51659(18) 0.21683(15) 0.95370(13) 0.0372(3) Uani d D 1 1 . .
    H H1NB 0.514(2) 0.1342(16) 0.9106(18) 0.045 Uiso d D 1 1 . .
    H H1NA 0.561(2) 0.231(2) 1.0473(12) 0.045 Uiso d D 1 1 . .
    C C1 0.1141(2) 0.24120(18) 0.48209(16) 0.0351(3) Uani d . 1 1 . .
    H H1A 0.0551 0.2344 0.5416 0.042 Uiso calc R 1 1 . .
    C C2 0.0314(2) 0.21412(19) 0.33410(17) 0.0393(4) Uani d . 1 1 . .
    H H2A -0.0832 0.1888 0.2920 0.047 Uiso calc R 1 1 . .
    C C3 0.1181(2) 0.22451(18) 0.24891(16) 0.0387(4) Uani d . 1 1 . .
    C C4 0.2839(2) 0.2611(2) 0.30731(18) 0.0474(4) Uani d . 1 1 . .
    H H4A 0.3419 0.2678 0.2470 0.057 Uiso calc R 1 1 . .
    C C5 0.3653(2) 0.2881(2) 0.45636(17) 0.0404(4) Uani d . 1 1 . .
    H H5A 0.4802 0.3140 0.4978 0.048 Uiso calc R 1 1 . .
    C C6 0.28210(18) 0.27817(15) 0.54568(14) 0.0278(3) Uani d . 1 1 . .
    C C7 0.36689(18) 0.30769(15) 0.70961(14) 0.0282(3) Uani d . 1 1 . .
    C C8 0.54504(19) 0.32943(17) 0.76015(15) 0.0331(3) Uani d . 1 1 . .
    H H8A 0.5421 0.2395 0.7006 0.040 Uiso calc R 1 1 . .
    H H8B 0.6156 0.4212 0.7432 0.040 Uiso calc R 1 1 . .
    C C9 0.6232(2) 0.34823(18) 0.92121(16) 0.0373(3) Uani d . 1 1 . .
    H H9A 0.7351 0.3556 0.9474 0.045 Uiso calc R 1 1 . .
    H H9B 0.6383 0.4445 0.9818 0.045 Uiso calc R 1 1 . .
    C C10 0.3447(2) 0.19647(19) 0.91069(16) 0.0388(4) Uani d . 1 1 . .
    H H10A 0.3496 0.2880 0.9697 0.047 Uiso calc R 1 1 . .
    H H10B 0.2763 0.1064 0.9310 0.047 Uiso calc R 1 1 . .
    C C11 0.26339(19) 0.17363(18) 0.74911(16) 0.0346(3) Uani d . 1 1 . .
    H H11A 0.1503 0.1632 0.7235 0.042 Uiso calc R 1 1 . .
    H H11B 0.2503 0.0774 0.6904 0.042 Uiso calc R 1 1 . .
    C C12 0.37590(19) 0.80987(17) 0.70139(15) 0.0324(3) Uani d . 1 1 . .
    C C13 0.27602(18) 0.76646(16) 0.53903(15) 0.0283(3) Uani d . 1 1 . .
    C C14 0.1622(2) 0.61404(17) 0.45411(16) 0.0363(3) Uani d . 1 1 . .
    H H14A 0.1524 0.5367 0.4977 0.044 Uiso calc R 1 1 . .
    C C15 0.0633(2) 0.5739(2) 0.30681(18) 0.0447(4) Uani d . 1 1 . .
    H H15A -0.0151 0.4695 0.2498 0.054 Uiso calc R 1 1 . .
    C C16 0.0782(2) 0.6857(2) 0.24240(18) 0.0463(4) Uani d . 1 1 . .
    H H16A 0.0093 0.6580 0.1413 0.056 Uiso calc R 1 1 . .
    C C17 0.1924(2) 0.8366(2) 0.32407(19) 0.0452(4) Uani d . 1 1 . .
    H H17A 0.2042 0.9130 0.2790 0.054 Uiso calc R 1 1 . .
    C C18 0.2902(2) 0.87754(17) 0.47237(17) 0.0360(3) Uani d . 1 1 . .
    H H18A 0.3677 0.9823 0.5289 0.043 Uiso calc R 1 1 . .
loop_
    _atom_site_aniso_label
    _atom_site_aniso_U_11
    _atom_site_aniso_U_22
    _atom_site_aniso_U_33
    _atom_site_aniso_U_12
    _atom_site_aniso_U_13
    _atom_site_aniso_U_23
    Cl1 0.0874(4) 0.0854(4) 0.0294(2) 0.0485(3) 0.0179(2) 0.0257(2)
    O1 0.0826(9) 0.0447(7) 0.0316(6) 0.0468(7) 0.0235(6) 0.0149(5)
    O2 0.0710(9) 0.0364(6) 0.0391(6) 0.0248(6) 0.0082(6) 0.0014(5)
    O3 0.0727(9) 0.0397(6) 0.0299(5) 0.0272(6) 0.0101(6) 0.0147(5)
    N1 0.0512(8) 0.0349(7) 0.0253(6) 0.0256(6) 0.0101(6) 0.0098(5)
    C1 0.0360(8) 0.0427(8) 0.0311(7) 0.0198(7) 0.0169(6) 0.0158(6)
    C2 0.0362(8) 0.0442(9) 0.0344(7) 0.0189(7) 0.0109(7) 0.0159(7)
    C3 0.0526(10) 0.0401(8) 0.0270(7) 0.0256(8) 0.0151(7) 0.0155(6)
    C4 0.0594(11) 0.0691(12) 0.0375(8) 0.0397(10) 0.0314(8) 0.0291(8)
    C5 0.0406(9) 0.0589(10) 0.0371(8) 0.0300(8) 0.0225(7) 0.0243(7)
    C6 0.0346(8) 0.0273(6) 0.0269(6) 0.0175(6) 0.0146(6) 0.0119(5)
    C7 0.0360(8) 0.0289(7) 0.0260(6) 0.0192(6) 0.0153(6) 0.0109(5)
    C8 0.0326(8) 0.0347(7) 0.0294(7) 0.0152(6) 0.0119(6) 0.0102(6)
    C9 0.0364(8) 0.0387(8) 0.0287(7) 0.0172(7) 0.0075(6) 0.0080(6)
    C10 0.0466(9) 0.0422(8) 0.0329(7) 0.0217(7) 0.0192(7) 0.0192(6)
    C11 0.0342(8) 0.0379(8) 0.0320(7) 0.0159(7) 0.0142(6) 0.0164(6)
    C12 0.0366(8) 0.0331(7) 0.0290(7) 0.0210(6) 0.0116(6) 0.0083(6)
    C13 0.0298(7) 0.0322(7) 0.0300(7) 0.0187(6) 0.0150(6) 0.0129(5)
    C14 0.0387(8) 0.0330(7) 0.0326(7) 0.0155(7) 0.0110(6) 0.0139(6)
    C15 0.0445(10) 0.0408(9) 0.0335(8) 0.0149(8) 0.0079(7) 0.0089(7)
    C16 0.0498(10) 0.0602(11) 0.0316(8) 0.0290(9) 0.0141(7) 0.0216(8)
    C17 0.0557(11) 0.0527(10) 0.0442(9) 0.0311(9) 0.0271(8) 0.0316(8)
    C18 0.0406(9) 0.0327(7) 0.0407(8) 0.0191(7) 0.0205(7) 0.0166(6)
_geom_special_details
;
 All esds (except the esd in the dihedral angle between two l.s. planes)
 are estimated using the full covariance matrix.  The cell esds are taken
 into account individually in the estimation of esds in distances, angles
 and torsion angles; correlations between esds in cell parameters are only
 used when they are defined by crystal symmetry.  An approximate (isotropic)
 treatment of cell esds is used for estimating esds involving l.s. planes.
;
loop_
    _geom_bond_atom_site_label_1
    _geom_bond_atom_site_label_2
    _geom_bond_site_symmetry_2
    _geom_bond_distance
    _geom_bond_publ_flag
    Cl1 C3 . 1.7400(15) ?
    O1 C7 . 1.4338(17) ?
    O1 H1O . 0.823(15) ?
    O2 C12 . 1.2376(19) ?
    O3 C12 . 1.2560(18) ?
    N1 C10 . 1.485(2) ?
    N1 C9 . 1.487(2) ?
    N1 H1NB . 0.861(10) ?
    N1 H1NA . 0.873(10) ?
    C1 C2 . 1.383(2) ?
    C1 C6 . 1.393(2) ?
    C1 H1A . 0.9500 ?
    C2 C3 . 1.376(2) ?
    C2 H2A . 0.9500 ?
    C3 C4 . 1.373(3) ?
    C4 C5 . 1.391(2) ?
    C4 H4A . 0.9500 ?
    C5 C6 . 1.387(2) ?
    C5 H5A . 0.9500 ?
    C6 C7 . 1.5250(18) ?
    C7 C8 . 1.533(2) ?
    C7 C11 . 1.536(2) ?
    C8 C9 . 1.5167(19) ?
    C8 H8A . 0.9900 ?
    C8 H8B . 0.9900 ?
    C9 H9A . 0.9900 ?
    C9 H9B . 0.9900 ?
    C10 C11 . 1.514(2) ?
    C10 H10A . 0.9900 ?
    C10 H10B . 0.9900 ?
    C11 H11A . 0.9900 ?
    C11 H11B . 0.9900 ?
    C12 C13 . 1.5064(19) ?
    C13 C14 . 1.389(2) ?
    C13 C18 . 1.391(2) ?
    C14 C15 . 1.381(2) ?
    C14 H14A . 0.9500 ?
    C15 C16 . 1.381(2) ?
    C15 H15A . 0.9500 ?
    C16 C17 . 1.373(3) ?
    C16 H16A . 0.9500 ?
    C17 C18 . 1.386(2) ?
    C17 H17A . 0.9500 ?
    C18 H18A . 0.9500 ?
loop_
    _geom_angle_atom_site_label_1
    _geom_angle_atom_site_label_2
    _geom_angle_atom_site_label_3
    _geom_angle_site_symmetry_1
    _geom_angle_site_symmetry_3
    _geom_angle
    _geom_angle_publ_flag
    C7 O1 H1O . . 114.0(15) ?
    C10 N1 C9 . . 111.70(12) ?
    C10 N1 H1NB . . 110.7(13) ?
    C9 N1 H1NB . . 110.2(13) ?
    C10 N1 H1NA . . 108.5(13) ?
    C9 N1 H1NA . . 110.3(13) ?
    H1NB N1 H1NA . . 105.3(16) ?
    C2 C1 C6 . . 121.38(14) ?
    C2 C1 H1A . . 119.3 ?
    C6 C1 H1A . . 119.3 ?
    C3 C2 C1 . . 118.85(15) ?
    C3 C2 H2A . . 120.6 ?
    C1 C2 H2A . . 120.6 ?
    C4 C3 C2 . . 121.62(14) ?
    C4 C3 Cl1 . . 119.92(13) ?
    C2 C3 Cl1 . . 118.46(13) ?
    C3 C4 C5 . . 118.82(15) ?
    C3 C4 H4A . . 120.6 ?
    C5 C4 H4A . . 120.6 ?
    C6 C5 C4 . . 121.26(15) ?
    C6 C5 H5A . . 119.4 ?
    C4 C5 H5A . . 119.4 ?
    C5 C6 C1 . . 118.06(13) ?
    C5 C6 C7 . . 122.92(13) ?
    C1 C6 C7 . . 119.01(12) ?
    O1 C7 C6 . . 110.41(11) ?
    O1 C7 C8 . . 108.40(12) ?
    C6 C7 C8 . . 112.93(11) ?
    O1 C7 C11 . . 106.31(12) ?
    C6 C7 C11 . . 110.12(12) ?
    C8 C7 C11 . . 108.43(11) ?
    C9 C8 C7 . . 112.22(12) ?
    C9 C8 H8A . . 109.2 ?
    C7 C8 H8A . . 109.2 ?
    C9 C8 H8B . . 109.2 ?
    C7 C8 H8B . . 109.2 ?
    H8A C8 H8B . . 107.9 ?
    N1 C9 C8 . . 111.13(12) ?
    N1 C9 H9A . . 109.4 ?
    C8 C9 H9A . . 109.4 ?
    N1 C9 H9B . . 109.4 ?
    C8 C9 H9B . . 109.4 ?
    H9A C9 H9B . . 108.0 ?
    N1 C10 C11 . . 110.57(13) ?
    N1 C10 H10A . . 109.5 ?
    C11 C10 H10A . . 109.5 ?
    N1 C10 H10B . . 109.5 ?
    C11 C10 H10B . . 109.5 ?
    H10A C10 H10B . . 108.1 ?
    C10 C11 C7 . . 112.01(13) ?
    C10 C11 H11A . . 109.2 ?
    C7 C11 H11A . . 109.2 ?
    C10 C11 H11B . . 109.2 ?
    C7 C11 H11B . . 109.2 ?
    H11A C11 H11B . . 107.9 ?
    O2 C12 O3 . . 124.52(14) ?
    O2 C12 C13 . . 118.42(13) ?
    O3 C12 C13 . . 117.06(13) ?
    C14 C13 C18 . . 118.72(13) ?
    C14 C13 C12 . . 120.11(13) ?
    C18 C13 C12 . . 121.12(13) ?
    C15 C14 C13 . . 120.57(14) ?
    C15 C14 H14A . . 119.7 ?
    C13 C14 H14A . . 119.7 ?
    C16 C15 C14 . . 120.02(16) ?
    C16 C15 H15A . . 120.0 ?
    C14 C15 H15A . . 120.0 ?
    C17 C16 C15 . . 120.19(15) ?
    C17 C16 H16A . . 119.9 ?
    C15 C16 H16A . . 119.9 ?
    C16 C17 C18 . . 119.94(14) ?
    C16 C17 H17A . . 120.0 ?
    C18 C17 H17A . . 120.0 ?
    C17 C18 C13 . . 120.54(15) ?
    C17 C18 H18A . . 119.7 ?
    C13 C18 H18A . . 119.7 ?
loop_
    _geom_torsion_atom_site_label_1
    _geom_torsion_atom_site_label_2
    _geom_torsion_atom_site_label_3
    _geom_torsion_atom_site_label_4
    _geom_torsion_site_symmetry_1
    _geom_torsion_site_symmetry_2
    _geom_torsion_site_symmetry_3
    _geom_torsion_site_symmetry_4
    _geom_torsion
    _geom_torsion_publ_flag
    C6 C1 C2 C3 . . . . -0.1(2) ?
    C1 C2 C3 C4 . . . . -0.1(2) ?
    C1 C2 C3 Cl1 . . . . -179.23(12) ?
    C2 C3 C4 C5 . . . . 0.0(3) ?
    Cl1 C3 C4 C5 . . . . 179.15(13) ?
    C3 C4 C5 C6 . . . . 0.3(3) ?
    C4 C5 C6 C1 . . . . -0.5(2) ?
    C4 C5 C6 C7 . . . . -179.69(14) ?
    C2 C1 C6 C5 . . . . 0.4(2) ?
    C2 C1 C6 C7 . . . . 179.65(13) ?
    C5 C6 C7 O1 . . . . 114.43(16) ?
    C1 C6 C7 O1 . . . . -64.80(17) ?
    C5 C6 C7 C8 . . . . -7.11(19) ?
    C1 C6 C7 C8 . . . . 173.66(13) ?
    C5 C6 C7 C11 . . . . -128.48(15) ?
    C1 C6 C7 C11 . . . . 52.29(16) ?
    O1 C7 C8 C9 . . . . 61.09(15) ?
    C6 C7 C8 C9 . . . . -176.24(11) ?
    C11 C7 C8 C9 . . . . -53.92(15) ?
    C10 N1 C9 C8 . . . . -56.75(16) ?
    C7 C8 C9 N1 . . . . 55.69(16) ?
    C9 N1 C10 C11 . . . . 57.50(16) ?
    N1 C10 C11 C7 . . . . -57.35(17) ?
    O1 C7 C11 C10 . . . . -61.50(15) ?
    C6 C7 C11 C10 . . . . 178.89(12) ?
    C8 C7 C11 C10 . . . . 54.87(16) ?
    O2 C12 C13 C14 . . . . -173.36(15) ?
    O3 C12 C13 C14 . . . . 6.1(2) ?
    O2 C12 C13 C18 . . . . 3.9(2) ?
    O3 C12 C13 C18 . . . . -176.65(15) ?
    C18 C13 C14 C15 . . . . -1.0(2) ?
    C12 C13 C14 C15 . . . . 176.34(15) ?
    C13 C14 C15 C16 . . . . 0.7(3) ?
    C14 C15 C16 C17 . . . . 0.6(3) ?
    C15 C16 C17 C18 . . . . -1.5(3) ?
    C16 C17 C18 C13 . . . . 1.1(3) ?
    C14 C13 C18 C17 . . . . 0.1(2) ?
    C12 C13 C18 C17 . . . . -177.21(14) ?
loop_
    _geom_hbond_atom_site_label_D
    _geom_hbond_atom_site_label_H
    _geom_hbond_atom_site_label_A
    _geom_hbond_site_symmetry_A
    _geom_hbond_distance_DH
    _geom_hbond_distance_HA
    _geom_hbond_distance_DA
    _geom_hbond_angle_DHA
    N1 H1NA O3 2_667 0.873(10) 1.842(11) 2.6964(17) 165.8(17)
    O1 H1O O3 . 0.823(15) 2.052(17) 2.7780(16) 146.9(19)
    N1 H1NB O2 1_545 0.861(10) 1.916(11) 2.7609(18) 166.3(17)
    C16 H16A Cl1 2_565 0.95 2.78 3.5268(17) 136
    C9 H9B O1 2_667 0.99 2.46 3.3008(19) 143
    C1 H1A Cg3 2_566 0.95 2.70 3.554(2) 150
