# Supplementary material for: 4-(4-Chloro­phen­yl)-4-hy­droxy­piperidinium benzoate
Source: Acta Crystallogr Sect E Struct Rep Online. 2011 May 20;67(Pt 6):o1436. doi: 10.1107/S1600536811017855 (PMC3120431; doi:10.1107/S1600536811017855)
Supplement: Supplementary file 2 [file e-67-o1436-Isup2.hkl]

# 
# h,k,l, Fc-squared, Fo-squared, sigma(Fo-squared) and status flag 
# 
data_I
_shelx_title ' HSY1052 in P-1' 
_shelx_refln_list_code          4 
_shelx_F_calc_maximum      135.14 
_exptl_crystal_F_000       352.00 
_reflns_d_resolution_high  0.7400 
 
loop_ 
 _symmetry_equiv_pos_as_xyz 
 'x, y, z' 
 '-x, -y, -z' 
 
_cell_length_a     9.6235 
_cell_length_b    10.0971 
_cell_length_c    10.2251 
_cell_angle_alpha  99.608 
_cell_angle_beta  108.748 
_cell_angle_gamma 113.357 
 
_shelx_F_squared_multiplier     1.000 
 
loop_ 
 _refln_index_h 
 _refln_index_k 
 _refln_index_l 
 _refln_F_squared_calc 
 _refln_F_squared_meas 
 _refln_F_squared_sigma 
 _refln_observed_status 
   2   0   0      377.60      351.92     17.06 o 
   3   0   0     2406.23     2535.81     21.91 o 
   4   0   0        7.51       11.06      0.76 o 
   5   0   0        1.52        6.48      0.91 o 
   6   0   0       56.35       56.15      2.51 o 
   7   0   0        0.57        1.24      0.79 o 
   8   0   0       93.48       83.13      3.67 o 
   9   0   0       38.83       35.15      3.64 o 
  10   0   0        2.63        1.73      1.73 o 
 -11   1   0        0.28        5.02      2.25 o 
 -10   1   0       69.10       71.62      3.84 o 
  -9   1   0       52.81       41.09      3.29 o 
  -8   1   0       22.27       23.40      1.95 o 
  -7   1   0        3.88        6.64      1.04 o 
  -6   1   0       23.25       25.48      2.25 o 
  -5   1   0      111.67      118.72      2.98 o 
  -4   1   0     3748.42     3902.50     32.47 o 
  -3   1   0      394.54      371.20      3.98 o 
  -2   1   0      113.04      125.63      2.16 o 
   1   1   0       34.18       37.75      1.39 o 
   2   1   0       56.13       65.74      1.65 o 
   3   1   0        6.41        7.65      0.73 o 
   4   1   0        1.38        0.62      0.42 o 
   5   1   0        1.30        2.26      0.74 o 
   6   1   0        0.50        1.32      0.87 o 
   7   1   0       67.43       66.32      4.50 o 
   8   1   0        4.16        3.12      1.39 o 
   9   1   0        3.14        2.42      1.21 o 
  10   1   0        8.53        9.52      2.25 o 
 -11   2   0       76.55       82.37      4.21 o 
 -10   2   0        1.62        3.03      1.16 o 
  -9   2   0       22.27       14.82      1.70 o 
  -8   2   0       84.49       62.44      2.86 o 
  -7   2   0        1.35        3.14      0.95 o 
  -6   2   0        3.01        3.44      0.67 o 
  -5   2   0      182.20      231.36      3.82 o 
  -4   2   0       41.25       50.37      1.58 o 
  -3   2   0      441.68      451.51      3.26 o 
  -2   2   0      908.78     1064.01      4.19 o 
  -1   2   0       23.99       35.88      1.04 o 
   1   2   0      183.02      210.40      3.98 o 
   2   2   0      462.14      426.86      6.41 o 
   3   2   0     1259.21     1354.17     13.16 o 
   4   2   0       68.49       65.46      3.29 o 
   5   2   0        0.27        1.30      0.61 o 
   6   2   0       21.29       26.60      1.95 o 
   7   2   0        9.40       12.29      2.42 o 
   8   2   0       51.30       49.18      4.33 o 
   9   2   0        0.36        3.29      1.90 o 
 -11   3   0        0.08        1.99      0.96 o 
 -10   3   0       26.99       26.46      1.78 o 
  -9   3   0       10.13        8.61      1.35 o 
  -8   3   0       70.73       67.71      5.11 o 
  -7   3   0      194.65      189.11      4.24 o 
  -6   3   0        6.52        5.65      0.66 o 
  -5   3   0      115.81      101.85      2.06 o 
  -4   3   0     1912.22     1985.73     10.24 o 
  -3   3   0      628.15      636.58      3.64 o 
  -2   3   0      786.46      770.80      5.80 o 
  -1   3   0     5667.77     5522.93    118.19 o 
   0   3   0      419.08      370.22      3.55 o 
   1   3   0       31.51       28.57      1.73 o 
   2   3   0      162.05      192.73      4.85 o 
   3   3   0        0.51       -0.17      0.52 o 
   4   3   0       30.64       31.52      2.42 o 
   5   3   0        0.88        1.10      0.70 o 
   6   3   0       16.68       22.35      1.95 o 
   7   3   0        1.42        2.41      1.47 o 
   8   3   0        0.24        2.08      1.39 o 
   9   3   0        1.12        0.00      1.73 o 
 -12   4   0       10.37        8.83      1.70 o 
 -11   4   0        1.79        1.30      1.13 o 
 -10   4   0       21.89       18.98      1.49 o 
  -9   4   0       11.99       10.64      1.11 o 
  -8   4   0       91.52       77.66      2.44 o 
  -7   4   0        7.72        7.21      0.79 o 
  -6   4   0        0.81        1.09      0.40 o 
  -5   4   0      493.64      554.81      4.65 o 
  -4   4   0       32.57       27.38      0.92 o 
  -3   4   0      106.87      126.96      2.61 o 
  -2   4   0      251.81      265.69      2.09 o 
  -1   4   0      123.60      153.53     11.00 o 
   0   4   0      522.61      534.26      6.78 o 
   1   4   0        9.24        7.27      1.04 o 
   2   4   0        4.76        3.81      0.87 o 
   3   4   0      233.91      237.76      6.58 o 
   4   4   0        3.95        2.77      0.87 o 
   5   4   0        1.99        3.25      0.89 o 
   6   4   0        7.04        7.67      1.33 o 
   7   4   0        4.17        3.87      1.08 o 
   8   4   0        1.94        1.56      1.39 o 
 -12   5   0       13.60       20.56      2.24 o 
 -11   5   0        3.16        2.75      1.16 o 
 -10   5   0        0.01        1.32      0.86 o 
  -9   5   0        0.06        1.41      0.63 o 
  -8   5   0       47.59       48.28      1.86 o 
  -7   5   0        0.01        0.19      0.46 o 
  -6   5   0      244.20      229.50      3.23 o 
  -5   5   0       21.97       29.55      1.47 o 
  -4   5   0      412.21      418.71      5.35 o 
  -3   5   0       28.06       27.21      0.73 o 
  -2   5   0      427.10      392.59      8.83 o 
  -1   5   0     2104.67     2110.41     24.50 o 
   0   5   0      259.50      263.67      3.28 o 
   1   5   0       28.04       29.50      1.70 o 
   2   5   0      122.95      120.18      4.68 o 
   3   5   0       33.98       29.09      2.42 o 
   4   5   0       14.52       15.07      2.08 o 
   5   5   0       56.75       48.30      2.74 o 
   6   5   0        4.64        5.35      1.12 o 
   7   5   0        2.21        5.89      2.08 o 
 -12   6   0        2.40        4.64      1.28 o 
 -11   6   0        4.52        4.23      1.08 o 
 -10   6   0       91.99       84.51      3.80 o 
  -9   6   0        0.10       -0.06      0.69 o 
  -8   6   0        9.18       11.55      1.40 o 
  -7   6   0        0.41        0.44      0.30 o 
  -6   6   0       90.21       81.99      1.87 o 
  -5   6   0      616.05      683.20      7.72 o 
  -4   6   0      331.29      350.29      3.45 o 
  -3   6   0       80.44       74.88      2.41 o 
  -2   6   0      660.22      656.60      7.77 o 
  -1   6   0       51.79       50.08      2.17 o 
   0   6   0        2.23        2.51      0.47 o 
   1   6   0        2.42        3.81      0.86 o 
   2   6   0       57.73       59.22      3.64 o 
   3   6   0        8.25       11.95      1.73 o 
   4   6   0       46.19       37.58      3.29 o 
   5   6   0       13.12       15.02      1.71 o 
   6   6   0        0.46       -0.17      1.39 o 
   7   6   0        8.29        4.68      2.08 o 
 -12   7   0        0.25       -1.56      1.56 o 
 -11   7   0        0.04        0.55      0.79 o 
 -10   7   0        0.28        0.69      0.83 o 
  -9   7   0        4.51        5.27      1.16 o 
  -8   7   0       19.98       17.87      1.65 o 
  -7   7   0       25.23       23.32      1.70 o 
  -6   7   0        0.57        1.82      0.78 o 
  -5   7   0        0.99        0.87      0.27 o 
  -4   7   0       67.60       61.73      2.41 o 
  -3   7   0        1.21        2.60      0.69 o 
  -2   7   0      437.84      433.85      6.92 o 
  -1   7   0        9.25        7.71      0.77 o 
   0   7   0       13.00       11.57      0.85 o 
   1   7   0       11.83       11.24      1.28 o 
   2   7   0       58.58       58.86      2.93 o 
   3   7   0      105.73       99.82      3.91 o 
   4   7   0       18.20       18.07      3.29 o 
   5   7   0        0.11        1.39      1.39 o 
   6   7   0        4.40        6.23      2.25 o 
 -12   8   0        0.50        0.30      0.91 o 
 -11   8   0        9.79       10.05      2.51 o 
 -10   8   0       16.73       14.92      1.84 o 
  -9   8   0        0.17        0.84      1.39 o 
  -8   8   0       25.83       27.23      2.00 o 
  -7   8   0      100.64       95.49      3.53 o 
  -6   8   0      184.57      181.39      4.61 o 
  -5   8   0       99.30      107.72      3.45 o 
  -4   8   0       30.81       32.60      2.34 o 
  -3   8   0      491.63      479.67     11.08 o 
  -2   8   0      649.60      644.45      7.45 o 
  -1   8   0       66.80       60.77      6.84 o 
   0   8   0      205.18      208.32      4.36 o 
   1   8   0        5.97        7.85      1.22 o 
   2   8   0        0.04        1.21      1.04 o 
   3   8   0        1.27        2.80      0.76 o 
   4   8   0        0.88       -0.95      0.98 o 
   5   8   0       19.11       20.82      2.32 o 
 -11   9   0        5.20        5.82      1.90 o 
 -10   9   0        0.89        0.52      0.70 o 
  -9   9   0       13.35       11.03      1.53 o 
  -8   9   0        1.24        2.68      0.98 o 
  -7   9   0       42.56       46.12      2.56 o 
  -6   9   0       39.58       39.49      2.29 o 
  -5   9   0       15.79       19.87      1.65 o 
  -4   9   0       18.60       18.31      1.58 o 
  -3   9   0       46.48       46.06      3.81 o 
  -2   9   0      149.95      135.59      4.53 o 
  -1   9   0        6.23        8.37      2.16 o 
   0   9   0        8.68        8.22      1.40 o 
   1   9   0        5.38        4.86      0.96 o 
   2   9   0        1.25        0.17      0.61 o 
   3   9   0        2.04        1.20      0.91 o 
   4   9   0        0.00        1.73      2.08 o 
 -11  10   0        1.13        0.79      0.83 o 
 -10  10   0       13.15       14.27      1.75 o 
  -9  10   0        2.32        2.85      1.56 o 
  -8  10   0        0.05        0.89      0.70 o 
  -7  10   0       31.84       30.45      2.16 o 
  -6  10   0      258.22      256.99      7.88 o 
  -5  10   0       64.00       59.90      2.87 o 
  -4  10   0       63.50       64.55      2.91 o 
  -3  10   0      195.43      189.10      7.97 o 
  -2  10   0       31.90       29.68      2.33 o 
  -1  10   0        2.35        2.64      0.73 o 
   0  10   0        8.55       10.20      1.53 o 
   1  10   0       11.57       13.27      1.70 o 
   2  10   0        5.62        6.18      1.65 o 
 -11  11   0        1.45        1.04      1.04 o 
 -10  11   0        4.02        4.68      1.73 o 
  -9  11   0        1.51        1.21      1.39 o 
  -8  11   0        2.55        4.16      1.56 o 
  -7  11   0       22.74       26.67      3.46 o 
  -6  11   0       18.07       16.28      2.77 o 
  -5  11   0      129.63      134.90      7.27 o 
  -4  11   0        0.55       -0.52      1.39 o 
  -3  11   0       64.16       65.46      5.02 o 
  -2  11   0       26.33       16.50      1.95 o 
  -1  11   0        0.06        1.59      1.04 o 
   0  11   0        4.72        5.43      1.99 o 
   1  11   0        0.17       -0.35      1.21 o 
 -10  12   0        9.86       15.07      2.77 o 
  -9  12   0        4.53        7.79      2.08 o 
  -8  12   0        1.17        2.60      1.56 o 
  -7  12   0       28.77       34.11      4.16 o 
  -6  12   0       82.19       83.99      6.06 o 
  -5  12   0       15.58       17.49      2.94 o 
  -4  12   0        1.12        1.39      1.21 o 
  -3  12   0       38.42       33.25      3.98 o 
  -2  12   0        4.38        1.35      1.04 o 
  -1  12   0       17.51       20.73      2.24 o 
  -8  13   0        0.17        0.87      1.73 o 
  -7  13   0        0.49        2.08      1.56 o 
  -6  13   0        9.97       10.91      2.60 o 
  -5  13   0        1.26        0.69      1.21 o 
  -4  13   0        6.36        5.37      1.90 o 
  -3  13   0       21.57       18.18      3.12 o 
   3 -13   1        1.07        1.04      1.39 o 
   4 -13   1        0.96       -1.39      1.39 o 
   5 -13   1        0.53        0.52      1.39 o 
   6 -13   1        0.00        2.77      1.73 o 
   7 -13   1        0.08        1.56      1.56 o 
   8 -13   1        0.51        3.64      1.90 o 
   0 -12   1        0.69        1.04      1.56 o 
   1 -12   1       10.63        6.62      1.28 o 
   2 -12   1        0.75        1.44      1.04 o 
   3 -12   1        7.10        6.23      2.08 o 
   4 -12   1        0.84       -1.04      1.39 o 
   5 -12   1       12.14       16.28      2.77 o 
   6 -12   1        2.30        2.08      1.56 o 
   7 -12   1        2.22        1.39      1.21 o 
   8 -12   1        6.01        2.77      1.56 o 
   9 -12   1        0.48        3.64      1.90 o 
  -1 -11   1        1.50        2.60      1.56 o 
   0 -11   1       25.07       30.86      2.49 o 
   1 -11   1       46.56       44.65      2.43 o 
   2 -11   1       10.19       10.21      1.65 o 
   3 -11   1      106.90      107.71      6.41 o 
   4 -11   1        0.28        0.71      1.21 o 
   5 -11   1       26.16       28.47      2.24 o 
   6 -11   1        1.97        2.62      0.91 o 
   7 -11   1       12.35       12.88      2.60 o 
   8 -11   1       24.15       23.74      2.94 o 
   9 -11   1        1.85        3.10      1.08 o 
  10 -11   1        0.47        2.84      1.25 o 
  -3 -10   1        1.44        1.78      1.04 o 
  -2 -10   1        7.06        5.32      1.22 o 
  -1 -10   1        0.11       -0.11      0.56 o 
   0 -10   1        2.29        3.41      0.83 o 
   1 -10   1      177.20      159.23      5.39 o 
   2 -10   1      150.09      137.55      4.90 o 
   3 -10   1       97.83       91.00      3.92 o 
   4 -10   1      252.89      238.10      5.86 o 
   5 -10   1       67.75       70.12      3.23 o 
   6 -10   1        0.93        3.24      1.28 o 
   7 -10   1        4.28        5.70      1.08 o 
   8 -10   1        7.90        9.73      2.60 o 
   9 -10   1        6.22        7.35      1.40 o 
  10 -10   1        4.57        3.49      1.04 o 
  11 -10   1        3.38        6.66      1.50 o 
  -4  -9   1        0.06        0.95      2.34 o 
  -3  -9   1        7.66        5.38      1.33 o 
  -2  -9   1        0.21        1.00      0.69 o 
  -1  -9   1        0.01        0.28      0.55 o 
   0  -9   1       29.14       23.34      1.48 o 
   1  -9   1       49.05       45.18      2.69 o 
   2  -9   1       13.87       14.87      1.65 o 
   3  -9   1      274.04      266.33      6.31 o 
   4  -9   1       27.05       28.24      1.95 o 
   5  -9   1      161.94      163.39      4.68 o 
   6  -9   1       13.45       13.37      1.47 o 
   7  -9   1       47.26       44.55      3.38 o 
   8  -9   1        5.81        5.69      1.10 o 
   9  -9   1       85.85       86.36      3.91 o 
  10  -9   1       30.77       32.37      2.63 o 
  11  -9   1        0.84        1.35      1.04 o 
  -5  -8   1        0.09        0.73      0.91 o 
  -4  -8   1        0.10        0.32      2.16 o 
  -3  -8   1       22.18       21.40      1.78 o 
  -2  -8   1       56.24       59.81      2.44 o 
  -1  -8   1        6.25        5.76      1.08 o 
   0  -8   1      150.91      145.71      5.02 o 
   1  -8   1      882.02      825.24     10.82 o 
   2  -8   1      604.59      585.16      9.87 o 
   3  -8   1        1.39        2.08      1.56 o 
   4  -8   1      183.45      191.77      4.63 o 
   5  -8   1      138.78      140.45      9.18 o 
   6  -8   1       13.49       15.62      1.53 o 
   7  -8   1       12.94       13.69      1.45 o 
   8  -8   1       23.36       23.90      1.96 o 
   9  -8   1       31.23       34.35      2.51 o 
  10  -8   1        5.74        3.46      1.10 o 
  11  -8   1        4.02        6.32      1.28 o 
  -6  -7   1        0.11        4.33      2.08 o 
  -5  -7   1       14.10       13.16      2.60 o 
  -4  -7   1        3.53        3.07      1.13 o 
  -3  -7   1       61.38       56.39      2.81 o 
  -2  -7   1       20.15       18.59      1.29 o 
  -1  -7   1       10.03       11.12      1.16 o 
   0  -7   1      354.01      341.91      6.43 o 
   1  -7   1       83.42       91.13      2.11 o 
   2  -7   1        2.32        2.22      0.79 o 
   3  -7   1       29.77       28.12      1.21 o 
   4  -7   1        5.27        5.45      0.54 o 
   5  -7   1        4.67        3.82      0.52 o 
   6  -7   1       79.32       77.66      3.12 o 
   7  -7   1        0.00        0.35      0.61 o 
   8  -7   1       12.03        9.19      1.35 o 
   9  -7   1       96.19       89.73      3.80 o 
  10  -7   1       34.07       32.39      2.44 o 
  11  -7   1        0.95        1.54      2.08 o 
  -7  -6   1       14.41       15.24      2.77 o 
  -6  -6   1       14.28        9.35      2.25 o 
  -5  -6   1        6.26        5.99      1.16 o 
  -4  -6   1       28.17       23.90      1.87 o 
  -3  -6   1       64.22       65.09      2.69 o 
  -2  -6   1       66.10       66.84      3.64 o 
  -1  -6   1        1.00        0.72      0.43 o 
   0  -6   1      951.68      909.82      5.89 o 
   1  -6   1      707.23      658.13      7.84 o 
   2  -6   1      163.44      168.97      3.15 o 
   3  -6   1       72.12       75.51      1.58 o 
   4  -6   1      412.42      416.77      4.22 o 
   5  -6   1       94.90      106.81      3.18 o 
   6  -6   1        7.27        5.03      0.91 o 
   7  -6   1        7.35        8.89      1.10 o 
   8  -6   1      163.54      167.41      4.77 o 
   9  -6   1       16.20       16.90      3.12 o 
  10  -6   1        0.02       -0.98      0.98 o 
  11  -6   1        0.89       -0.03      0.86 o 
  -8  -5   1        4.44        6.58      2.42 o 
  -7  -5   1       15.20       10.39      2.42 o 
  -6  -5   1        3.02        3.15      0.96 o 
  -5  -5   1       27.10       25.84      1.87 o 
  -4  -5   1       91.86       90.29      4.16 o 
  -3  -5   1       60.88       63.16      2.44 o 
  -2  -5   1      155.42      160.70      5.02 o 
  -1  -5   1        0.77        0.35      0.52 o 
   0  -5   1     1501.78     1503.78      6.79 o 
   1  -5   1      347.11      384.20      3.66 o 
   2  -5   1       16.07       27.28      2.75 o 
   3  -5   1        0.02        0.25      0.25 o 
   4  -5   1      466.01      461.28      6.00 o 
   5  -5   1       20.85       25.49      0.85 o 
   6  -5   1       86.18       82.43      1.93 o 
   7  -5   1        4.23        6.78      0.73 o 
   8  -5   1        6.11        6.47      0.86 o 
   9  -5   1        0.37        1.04      0.86 o 
  10  -5   1       12.59       10.25      1.50 o 
  11  -5   1        1.23        0.93      0.89 o 
  -8  -4   1        5.65        4.50      1.90 o 
  -7  -4   1        9.71       10.22      2.25 o 
  -6  -4   1       37.65       39.66      2.44 o 
  -5  -4   1        2.62        3.18      0.79 o 
  -4  -4   1      112.23      115.26      3.35 o 
  -3  -4   1      117.91      132.62      3.90 o 
  -2  -4   1       50.16       55.24      2.60 o 
  -1  -4   1       24.67       19.05      1.39 o 
   0  -4   1        0.01        0.67      0.45 o 
   1  -4   1     2409.39     2443.68     10.23 o 
   2  -4   1       58.90       56.89      1.44 o 
   3  -4   1      490.50      493.18      5.51 o 
   4  -4   1      211.54      221.35      2.35 o 
   5  -4   1        0.43        1.99      0.37 o 
   6  -4   1       48.00       52.71      2.11 o 
   7  -4   1       17.42       19.34      1.77 o 
   8  -4   1      159.91      139.78      3.30 o 
   9  -4   1       35.84       35.34      1.82 o 
  10  -4   1        1.55        1.98      0.96 o 
  11  -4   1       20.46       27.71      3.64 o 
  -9  -3   1        0.72       -0.35      1.39 o 
  -8  -3   1       10.14        7.62      2.25 o 
  -7  -3   1       14.04       16.53      1.82 o 
  -6  -3   1       17.71       16.45      1.58 o 
  -5  -3   1        0.82        0.25      0.95 o 
  -4  -3   1        9.49       10.71      0.96 o 
  -3  -3   1      616.67      606.56      6.34 o 
  -2  -3   1      421.46      405.56      6.23 o 
  -1  -3   1      960.36     1038.31      8.83 o 
   0  -3   1     3559.31     3467.99     13.42 o 
   1  -3   1       80.61       86.08      1.96 o 
   2  -3   1       30.21       32.66      1.22 o 
   3  -3   1     1072.54     1064.98      5.12 o 
   4  -3   1        3.68        9.51      0.61 o 
   5  -3   1      315.71      288.52      4.85 o 
   6  -3   1      175.18      175.33      3.13 o 
   7  -3   1       24.66       30.50      1.87 o 
   8  -3   1       32.28       33.80      1.72 o 
   9  -3   1        0.22        0.62      0.61 o 
  10  -3   1        6.39        3.52      0.87 o 
  11  -3   1       10.18       15.59      2.94 o 
 -10  -2   1        1.10        2.94      1.56 o 
  -9  -2   1        5.38        1.39      1.56 o 
  -8  -2   1        1.72       -0.52      1.21 o 
  -7  -2   1        2.07        6.06      1.73 o 
  -6  -2   1       25.82       23.80      1.70 o 
  -5  -2   1      168.82      184.93      4.16 o 
  -4  -2   1      335.03      337.55      5.00 o 
  -3  -2   1        0.68        1.31      0.52 o 
  -2  -2   1      224.83      227.30      3.03 o 
  -1  -2   1     1029.95     1109.35      5.40 o 
   0  -2   1     2300.87     2412.38      6.23 o 
   1  -2   1      539.43      519.68      3.80 o 
   2  -2   1        2.74        1.44      0.29 o 
   3  -2   1      414.34      445.39      4.51 o 
   4  -2   1      177.35      177.55      3.12 o 
   5  -2   1       30.72       36.82      1.70 o 
   6  -2   1      255.48      264.26      5.45 o 
   7  -2   1       16.33       12.02      1.40 o 
   8  -2   1        5.88        5.88      1.21 o 
   9  -2   1        7.93       10.53      1.47 o 
  10  -2   1        0.03        0.54      0.91 o 
  11  -2   1       57.55       65.89      3.84 o 
 -10  -1   1        4.17        5.20      1.90 o 
  -9  -1   1        8.39        6.58      1.90 o 
  -8  -1   1        1.24        0.17      1.21 o 
  -7  -1   1        1.42        0.69      1.39 o 
  -6  -1   1      140.37      144.42      5.54 o 
  -5  -1   1       62.17       65.98      3.46 o 
  -4  -1   1        0.38        0.11      0.61 o 
  -3  -1   1      326.45      313.20      7.53 o 
  -2  -1   1      122.93      120.57      4.42 o 
  -1  -1   1      808.91      804.19      6.06 o 
   2  -1   1     1890.95     1800.59     11.60 o 
   3  -1   1       24.07       31.34      1.90 o 
   4  -1   1       32.75       27.01      2.08 o 
   5  -1   1      277.93      253.69      6.93 o 
   6  -1   1       36.30       39.83      2.07 o 
   7  -1   1      148.35      133.42      4.19 o 
   8  -1   1       44.06       52.80      2.81 o 
   9  -1   1        0.03        3.20      1.22 o 
  10  -1   1        0.53        1.35      3.20 o 
 -11   0   1        1.52        4.50      2.08 o 
 -10   0   1        4.78        4.68      1.73 o 
  -9   0   1        2.89        4.33      1.90 o 
  -8   0   1       17.17       19.74      2.42 o 
  -7   0   1        6.01        6.23      0.98 o 
  -6   0   1       24.71       26.29      1.90 o 
  -5   0   1     1007.10     1082.02      9.35 o 
  -4   0   1      276.26      251.96      3.98 o 
  -3   0   1      388.63      382.44      4.16 o 
  -2   0   1    18263.33    16921.39    386.94 o 
   1   0   1        0.09        0.17      0.26 o 
   2   0   1       86.77       96.37      2.25 o 
   3   0   1       13.32        7.60      1.47 o 
   4   0   1       60.61       55.29      2.14 o 
   5   0   1        0.74        1.12      0.54 o 
   6   0   1      139.55      131.00      3.91 o 
   7   0   1      153.34      140.08      4.40 o 
   8   0   1        2.07        1.13      0.73 o 
   9   0   1       61.29       65.44      4.24 o 
  10   0   1        5.12        8.66      2.42 o 
 -11   1   1        0.83       -1.56      1.56 o 
 -10   1   1        0.85        0.52      1.21 o 
  -9   1   1       14.62       11.71      1.58 o 
  -8   1   1        1.55        0.95      0.73 o 
  -7   1   1        0.25       -0.52      0.67 o 
  -6   1   1      162.18      174.30      3.91 o 
  -5   1   1      286.54      276.83      4.46 o 
  -4   1   1      208.36      211.00      3.30 o 
  -3   1   1     3108.28     3016.49     12.55 o 
  -2   1   1       49.32       49.75      1.39 o 
   0   1   1      168.07      146.84      1.76 o 
   1   1   1        1.57        2.51      0.37 o 
   2   1   1        3.43        1.80      0.42 o 
   3   1   1       10.66        7.57      1.47 o 
   4   1   1        3.25        4.59      0.73 o 
   5   1   1       45.33       42.50      2.20 o 
   6   1   1       36.85       37.56      2.16 o 
   7   1   1       29.57       27.15      2.19 o 
   8   1   1       51.28       56.97      4.50 o 
   9   1   1        2.02        3.12      1.73 o 
 -11   2   1        2.22        0.37      2.34 o 
 -10   2   1        6.44        4.54      1.28 o 
  -9   2   1        5.85        6.97      1.21 o 
  -8   2   1        4.03        2.42      0.73 o 
  -7   2   1       10.29       11.33      1.56 o 
  -6   2   1        6.96        9.81      0.96 o 
  -5   2   1      893.20      928.30      9.96 o 
  -4   2   1      458.46      538.46      6.93 o 
  -3   2   1     1103.16     1145.21      5.98 o 
  -1   2   1      126.93      117.75      1.84 o 
   0   2   1      854.99      838.46      4.31 o 
   1   2   1      434.72      473.44      6.93 o 
   2   2   1      496.64      475.01     12.12 o 
   3   2   1       58.55       77.31      2.51 o 
   4   2   1      166.65      164.78      4.04 o 
   5   2   1        0.23        0.52      0.87 o 
   6   2   1      133.55      130.39      6.06 o 
   7   2   1       90.41       90.92      3.86 o 
   8   2   1        0.03       -1.73      1.73 o 
   9   2   1        2.00        2.25      1.73 o 
 -12   3   1       15.72       15.45      1.59 o 
 -11   3   1        1.03        1.43      1.04 o 
 -10   3   1       15.65       17.10      1.75 o 
  -9   3   1       27.34       35.73      2.32 o 
  -8   3   1        0.01       -0.09      0.61 o 
  -7   3   1       60.77       56.22      2.32 o 
  -6   3   1      660.24      723.38      7.17 o 
  -5   3   1        3.07        1.84      0.49 o 
  -4   3   1      454.76      447.42      4.30 o 
  -3   3   1      604.44      614.86      4.28 o 
  -2   3   1     1080.74     1017.09      5.51 o 
  -1   3   1     1459.18     1448.67      7.84 o 
   0   3   1      236.66      264.44      2.82 o 
   1   3   1      101.23       99.92      3.64 o 
   2   3   1      239.32      239.66      6.06 o 
   3   3   1       14.72       12.64      1.56 o 
   4   3   1      121.29      126.07      5.20 o 
   5   3   1        0.03       -1.04      1.04 o 
   6   3   1        0.12        0.33      0.73 o 
   7   3   1        2.96        3.99      1.90 o 
   8   3   1        0.07        1.39      1.39 o 
 -12   4   1        1.98        2.27      1.12 o 
 -11   4   1        0.75       -0.25      0.66 o 
 -10   4   1       55.03       41.35      2.16 o 
  -9   4   1        0.71        0.82      0.58 o 
  -8   4   1       21.69       21.88      1.32 o 
  -7   4   1        1.05        0.38      0.37 o 
  -6   4   1       81.77       81.76      2.50 o 
  -5   4   1      229.17      236.50      3.02 o 
  -4   4   1       66.36       57.49      1.53 o 
  -3   4   1      330.72      361.15      4.85 o 
  -2   4   1     2077.36     2178.09     15.93 o 
  -1   4   1        8.54       13.57      0.76 o 
   0   4   1      158.21      157.63      2.19 o 
   1   4   1     1126.36     1264.12     14.20 o 
   2   4   1        2.68        3.98      1.04 o 
   3   4   1        0.82        0.52      0.69 o 
   4   4   1        2.53        3.98      1.39 o 
   5   4   1        0.12        2.60      1.39 o 
   6   4   1       50.32       48.38      3.00 o 
   7   4   1        0.81        1.58      0.91 o 
   8   4   1        0.72        0.00      1.56 o 
 -12   5   1        0.30        0.87      0.83 o 
 -11   5   1        2.00        1.65      0.86 o 
 -10   5   1       22.13       17.31      2.25 o 
  -9   5   1       17.45       20.43      1.35 o 
  -8   5   1       93.96       88.72      2.46 o 
  -7   5   1       23.56       23.44      1.19 o 
  -6   5   1      606.30      632.01      9.26 o 
  -5   5   1       15.26       14.53      0.75 o 
  -4   5   1       16.16       14.12      0.96 o 
  -3   5   1     1505.37     1621.62     13.85 o 
  -2   5   1       62.34       51.44      2.16 o 
  -1   5   1       19.72       23.91      1.06 o 
   0   5   1        3.68        7.50      0.60 o 
   1   5   1        3.32        5.12      0.86 o 
   2   5   1       32.20       29.09      2.60 o 
   3   5   1       69.91       61.65      3.98 o 
   4   5   1        0.05        0.87      1.04 o 
   5   5   1        3.48        3.98      1.56 o 
   6   5   1        7.79        8.85      1.82 o 
   7   5   1        3.03        1.94      1.08 o 
 -12   6   1       16.81       13.63      1.82 o 
 -11   6   1        0.50        1.13      1.21 o 
 -10   6   1        2.25        1.25      0.79 o 
  -9   6   1        0.00        0.69      0.73 o 
  -8   6   1        1.90        3.00      0.63 o 
  -7   6   1      213.04      229.05      3.54 o 
  -6   6   1       59.77       60.52      2.41 o 
  -5   6   1       31.76       42.42      1.87 o 
  -4   6   1        9.04        9.11      0.83 o 
  -3   6   1       95.75       87.32      2.45 o 
  -2   6   1      240.37      258.58      4.90 o 
  -1   6   1       37.95       54.83      1.73 o 
   0   6   1        1.20        1.95      0.42 o 
   1   6   1        5.00        5.09      0.91 o 
   2   6   1       35.19       26.85      1.84 o 
   3   6   1       12.11       11.95      1.90 o 
   4   6   1        9.37        9.00      1.90 o 
   5   6   1        0.26        0.66      0.96 o 
   6   6   1        0.98        0.89      1.04 o 
 -12   7   1        0.05        1.66      1.56 o 
 -11   7   1        0.01        0.99      0.79 o 
 -10   7   1        0.00        0.81      0.73 o 
  -9   7   1       15.31       12.52      1.47 o 
  -8   7   1       70.42       74.72      4.50 o 
  -7   7   1       19.85       20.44      2.08 o 
  -6   7   1      164.53      181.14      4.20 o 
  -5   7   1       13.82       13.84      1.12 o 
  -4   7   1       62.13       63.36      3.55 o 
  -3   7   1       39.22       40.52      3.12 o 
  -2   7   1       13.93       14.61      1.02 o 
  -1   7   1        0.15        0.61      0.55 o 
   0   7   1       36.05       36.40      1.43 o 
   1   7   1       65.19       57.60      3.98 o 
   2   7   1       55.57       49.59      2.75 o 
   3   7   1        9.80        6.48      1.16 o 
   4   7   1        1.82        1.95      0.87 o 
   5   7   1        2.47        4.29      1.03 o 
 -12   8   1        1.46        3.15      1.21 o 
 -11   8   1        0.16        0.39      0.73 o 
 -10   8   1       13.84       18.41      1.82 o 
  -9   8   1       32.19       30.19      2.24 o 
  -8   8   1       47.97       45.85      2.54 o 
  -7   8   1       92.97      105.36      3.49 o 
  -6   8   1        0.90        0.65      0.54 o 
  -5   8   1       88.05       88.17      4.85 o 
  -4   8   1      111.45      128.46      3.55 o 
  -3   8   1       13.16        9.70      1.56 o 
  -2   8   1      153.45      155.49      3.34 o 
  -1   8   1      180.60      170.02      3.49 o 
   0   8   1       73.40       76.46      2.73 o 
   1   8   1        0.27        1.21      0.67 o 
   2   8   1       14.20        9.77      1.82 o 
   3   8   1       13.33       13.71      1.70 o 
   4   8   1        3.94        2.79      0.89 o 
 -12   9   1        0.55       -0.17      1.21 o 
 -11   9   1        0.03       -0.45      0.79 o 
 -10   9   1        3.16        4.21      1.16 o 
  -9   9   1        0.29        0.69      0.73 o 
  -8   9   1       14.32       15.30      2.16 o 
  -7   9   1        0.57        1.13      0.67 o 
  -6   9   1       11.73       10.30      2.42 o 
  -5   9   1      354.60      366.94     10.56 o 
  -4   9   1       24.80       18.53      2.42 o 
  -3   9   1        0.31        0.46      0.54 o 
  -2   9   1        0.47        0.43      0.73 o 
  -1   9   1        3.73        4.65      0.92 o 
   0   9   1        2.84        4.77      1.10 o 
   1   9   1       24.92       23.31      2.07 o 
   2   9   1        0.37        0.26      0.73 o 
   3   9   1        0.92        2.68      1.04 o 
 -11  10   1        2.50        3.81      1.56 o 
 -10  10   1        0.20        1.39      1.39 o 
  -9  10   1        0.05       -1.04      1.04 o 
  -8  10   1       28.42       28.57      3.46 o 
  -7  10   1        9.14        7.79      1.90 o 
  -6  10   1       27.17       26.67      3.12 o 
  -5  10   1       55.89       48.66      4.16 o 
  -4  10   1       41.99       46.58      3.98 o 
  -3  10   1        4.32        5.89      1.56 o 
  -2  10   1       46.74       52.64      3.38 o 
  -1  10   1        2.60        1.45      0.61 o 
   0  10   1        4.32        3.74      0.96 o 
   1  10   1        0.88        1.13      0.86 o 
   2  10   1        5.36        5.18      1.16 o 
 -11  11   1        0.78        0.35      1.39 o 
 -10  11   1        9.73        7.45      2.08 o 
  -9  11   1        0.82        2.25      1.39 o 
  -8  11   1        0.32        2.08      1.39 o 
  -7  11   1       57.85       57.32      5.02 o 
  -6  11   1        0.44        2.08      1.39 o 
  -5  11   1       35.24       27.19      3.46 o 
  -4  11   1        0.01        0.35      1.04 o 
  -3  11   1        0.14        1.56      1.39 o 
  -2  11   1        3.81        6.54      1.10 o 
  -1  11   1        1.66        1.52      0.91 o 
   0  11   1        3.17        2.42      1.47 o 
 -10  12   1        1.01        1.04      1.39 o 
  -9  12   1        0.01        1.56      1.73 o 
  -8  12   1       46.69       49.35      4.85 o 
  -7  12   1       27.28       20.43      3.12 o 
  -6  12   1        4.98        4.68      1.90 o 
  -5  12   1        5.19        4.85      2.08 o 
  -4  12   1        4.90        6.93      2.25 o 
  -3  12   1       60.41       70.31      5.54 o 
  -2  12   1       25.69       23.49      1.93 o 
  -8  13   1       14.20       10.56      2.77 o 
  -7  13   1        5.12        6.58      2.25 o 
  -6  13   1       11.22       14.20      3.12 o 
  -5  13   1        3.88        8.49      2.42 o 
   2 -13   2       16.41       15.24      2.94 o 
   3 -13   2        0.03        2.08      1.56 o 
   4 -13   2        6.62        8.49      2.42 o 
   5 -13   2        0.01        0.17      1.04 o 
   6 -13   2        7.91        8.49      2.42 o 
   7 -13   2        2.80        1.04      1.39 o 
   8 -13   2        0.03        0.00      1.39 o 
   0 -12   2       10.82       12.81      2.77 o 
   1 -12   2       20.20       22.17      3.46 o 
   2 -12   2       24.69       27.36      2.63 o 
   3 -12   2        1.41        3.64      1.90 o 
   4 -12   2        3.96        4.88      1.56 o 
   5 -12   2        0.01       -0.44      0.79 o 
   6 -12   2        6.25        4.86      1.21 o 
   7 -12   2        4.38        7.00      2.68 o 
   8 -12   2       12.47       12.60      1.70 o 
   9 -12   2       11.49       13.17      1.89 o 
  -2 -11   2       22.79       27.01      3.98 o 
  -1 -11   2        0.00        0.00      1.21 o 
   0 -11   2        4.76        2.08      1.56 o 
   1 -11   2        4.39        4.66      1.16 o 
   2 -11   2       17.09       16.74      1.95 o 
   3 -11   2        0.00        0.00      1.21 o 
   4 -11   2        0.73        0.35      0.86 o 
   5 -11   2       13.42       11.29      1.58 o 
   6 -11   2       45.46       46.50      2.91 o 
   7 -11   2        4.63        7.06      1.25 o 
   8 -11   2        0.01        0.07      0.87 o 
   9 -11   2       23.63       24.35      2.33 o 
  10 -11   2       13.32       12.29      1.99 o 
  -3 -10   2        5.06        7.99      1.40 o 
  -2 -10   2        4.34        5.30      1.28 o 
  -1 -10   2        2.65        1.47      0.86 o 
   0 -10   2        4.07        4.46      0.99 o 
   1 -10   2       39.05       35.16      2.57 o 
   2 -10   2       60.98       58.29      3.18 o 
   3 -10   2        3.69        3.96      1.90 o 
   4 -10   2        4.37        6.35      1.22 o 
   5 -10   2        1.66        1.83      0.83 o 
   6 -10   2        0.21        0.71      0.70 o 
   7 -10   2        6.16        6.26      1.04 o 
   8 -10   2       23.10       24.23      2.14 o 
   9 -10   2        1.43        1.97      0.95 o 
  10 -10   2        3.02        3.72      1.10 o 
  -4  -9   2        2.28        2.87      1.21 o 
  -3  -9   2        0.20       -0.69      0.86 o 
  -2  -9   2       31.28       34.25      2.41 o 
  -1  -9   2        1.77        3.02      0.70 o 
   0  -9   2        0.26        2.29      0.79 o 
   1  -9   2      278.89      272.95      6.49 o 
   2  -9   2        2.20        3.61      1.04 o 
   3  -9   2       47.88       53.67      2.88 o 
   4  -9   2       20.34       22.25      1.82 o 
   5  -9   2       34.81       32.28      2.19 o 
   6  -9   2        2.97        3.01      1.56 o 
   7  -9   2       36.31       36.01      2.86 o 
   8  -9   2        2.98        4.13      1.04 o 
   9  -9   2        3.28        3.02      1.04 o 
  10  -9   2       39.78       38.94      2.88 o 
  11  -9   2        0.69        2.55      1.30 o 
  -5  -8   2        0.79        1.04      1.56 o 
  -4  -8   2        8.35        8.83      1.90 o 
  -3  -8   2        0.03        0.83      0.79 o 
  -2  -8   2        1.25        1.12      0.55 o 
  -1  -8   2      148.32      149.24      5.34 o 
   0  -8   2      832.60      814.48     14.43 o 
   1  -8   2       14.89       18.54      1.30 o 
   2  -8   2       41.37       39.29      1.50 o 
   3  -8   2        3.08        2.37      0.61 o 
   4  -8   2       51.58       52.46      1.71 o 
   5  -8   2       24.14       28.36      1.34 o 
   6  -8   2       24.86       24.86      1.32 o 
   7  -8   2       59.06       59.96      2.24 o 
   8  -8   2       22.45       22.47      1.96 o 
   9  -8   2       46.83       44.18      2.82 o 
  10  -8   2       23.60       26.09      2.32 o 
  11  -8   2       94.62      103.48      5.37 o 
  -6  -7   2        0.05        1.04      1.39 o 
  -5  -7   2        6.77        1.73      1.21 o 
  -4  -7   2       44.49       43.98      3.81 o 
  -3  -7   2       37.09       32.38      1.95 o 
  -2  -7   2        9.44        9.22      0.89 o 
  -1  -7   2       21.75       18.95      1.22 o 
   0  -7   2       54.73       47.37      1.78 o 
   1  -7   2      322.27      310.98      4.14 o 
   2  -7   2        6.29        7.16      0.58 o 
   3  -7   2        0.37        0.52      0.28 o 
   4  -7   2      187.35      185.74      3.15 o 
   5  -7   2        1.52        1.49      0.46 o 
   6  -7   2        0.70        0.69      0.49 o 
   7  -7   2      303.63      296.60      6.24 o 
   8  -7   2        2.59        0.97      0.73 o 
   9  -7   2       18.43       16.22      1.77 o 
  10  -7   2       15.87       14.97      1.82 o 
  11  -7   2        4.09        4.00      1.56 o 
  -7  -6   2        1.13        1.39      1.73 o 
  -6  -6   2        9.24       11.78      2.25 o 
  -5  -6   2       21.73       23.03      2.94 o 
  -4  -6   2        4.46        5.99      0.99 o 
  -3  -6   2       35.58       41.63      2.04 o 
  -2  -6   2      167.18      158.57      3.72 o 
  -1  -6   2      263.27      279.42      4.95 o 
   0  -6   2      144.85      155.13      2.91 o 
   1  -6   2        1.08        6.93      1.82 o 
   2  -6   2      169.10      173.26      1.97 o 
   3  -6   2       17.16       27.42      1.11 o 
   4  -6   2        6.02        8.75      0.71 o 
   5  -6   2      220.00      216.60      4.71 o 
   6  -6   2       32.26       31.08      1.89 o 
   7  -6   2       47.41       50.26      3.90 o 
   8  -6   2        1.21       -0.20      0.67 o 
   9  -6   2        1.65        1.18      1.82 o 
  10  -6   2       23.38       26.80      2.33 o 
  11  -6   2       10.33       14.89      2.94 o 
  -8  -5   2        0.84        0.87      1.39 o 
  -7  -5   2        8.01        8.49      2.25 o 
  -6  -5   2        3.34        4.50      1.56 o 
  -5  -5   2       12.27       11.79      1.25 o 
  -4  -5   2       21.14       22.34      1.50 o 
  -3  -5   2        0.99        2.75      0.58 o 
  -2  -5   2      139.96      147.52      3.23 o 
  -1  -5   2       87.33      114.81      3.81 o 
   0  -5   2       55.29      105.60      5.07 o 
   1  -5   2        0.02       10.81      1.30 o 
   2  -5   2      984.62     1078.42     12.03 o 
   3  -5   2        0.78        0.49      0.33 o 
   4  -5   2        7.67        6.01      0.73 o 
   5  -5   2        0.61        0.69      0.28 o 
   6  -5   2       20.70       17.85      0.99 o 
   7  -5   2       16.21       13.50      0.99 o 
   8  -5   2        0.13        0.24      0.69 o 
   9  -5   2       11.24       11.10      1.40 o 
  10  -5   2        3.45        4.22      2.16 o 
  11  -5   2        2.69        3.64      1.90 o 
  -9  -4   2        3.53        5.54      2.08 o 
  -8  -4   2       12.00        9.52      2.42 o 
  -7  -4   2        1.13        1.04      1.21 o 
  -6  -4   2        9.72        7.59      1.04 o 
  -5  -4   2      116.89      118.74      3.45 o 
  -4  -4   2        8.51        6.13      0.83 o 
  -3  -4   2      120.53      116.40      3.64 o 
  -2  -4   2      140.12      144.00      2.83 o 
  -1  -4   2     1262.94     1335.98     11.43 o 
   0  -4   2        2.60        5.30      0.42 o 
   1  -4   2      117.94      114.91      2.28 o 
   2  -4   2      718.01      790.72      5.22 o 
   3  -4   2       71.24       89.30      2.44 o 
   4  -4   2       33.15       30.72      0.95 o 
   5  -4   2       64.67       63.55      1.67 o 
   6  -4   2      220.03      219.75      3.44 o 
   7  -4   2       66.07       66.81      2.14 o 
   8  -4   2        4.08        4.38      0.72 o 
   9  -4   2       15.82       14.64      1.25 o 
  10  -4   2        7.52        9.18      2.08 o 
  11  -4   2        1.36        0.69      1.56 o 
  -9  -3   2       19.25       23.03      3.46 o 
  -8  -3   2        1.16        0.87      1.39 o 
  -7  -3   2        5.88        6.06      1.90 o 
  -6  -3   2       14.06       12.85      1.33 o 
  -5  -3   2      201.41      210.11      9.26 o 
  -4  -3   2        4.33        5.38      0.78 o 
  -3  -3   2       17.47       15.12      1.04 o 
  -2  -3   2     1815.10     1897.19     23.29 o 
  -1  -3   2      956.58     1051.72      7.71 o 
   0  -3   2        1.64        3.96      0.78 o 
   1  -3   2      811.83      804.29      3.30 o 
   2  -3   2      247.06      240.92      3.40 o 
   3  -3   2      400.48      415.96      4.81 o 
   4  -3   2      363.49      336.78      4.73 o 
   5  -3   2      348.23      344.31      4.03 o 
   6  -3   2      309.66      303.60      4.16 o 
   7  -3   2        3.00        1.33      0.48 o 
   8  -3   2        2.17        1.26      0.56 o 
   9  -3   2       35.16       35.73      4.24 o 
  10  -3   2        0.72        0.09      0.98 o 
  11  -3   2        1.58        2.25      1.73 o 
 -10  -2   2        3.58        0.52      1.39 o 
  -9  -2   2        0.04        4.33      1.90 o 
  -8  -2   2        2.31        1.73      1.21 o 
  -7  -2   2        0.05       -0.17      1.04 o 
  -6  -2   2      107.32      107.71      5.02 o 
  -5  -2   2      315.90      335.93      6.15 o 
  -4  -2   2        7.27        9.74      0.79 o 
  -3  -2   2       67.43       71.45      1.79 o 
  -2  -2   2       78.95       67.12      1.34 o 
  -1  -2   2       66.29       65.98      2.08 o 
   0  -2   2       50.66       45.63      0.92 o 
   1  -2   2       86.72       73.83      1.58 o 
   2  -2   2      643.65      635.56      6.41 o 
   3  -2   2      299.72      287.21      7.62 o 
   4  -2   2      624.08      665.42      6.45 o 
   5  -2   2        5.43        5.52      0.70 o 
   6  -2   2       46.93       45.73      2.25 o 
   7  -2   2        0.81        3.12      0.98 o 
   8  -2   2        1.80        0.88      0.58 o 
   9  -2   2       15.50       13.56      1.70 o 
  10  -2   2        4.13        4.25      1.25 o 
 -10  -1   2        0.06        0.87      1.56 o 
  -9  -1   2        6.78        7.97      1.90 o 
  -8  -1   2       12.99       12.81      2.25 o 
  -7  -1   2        0.18        1.90      1.21 o 
  -6  -1   2       35.90       41.39      2.94 o 
  -5  -1   2       56.05       60.26      3.29 o 
  -4  -1   2       84.91       81.73      3.46 o 
  -3  -1   2       26.72       39.31      2.25 o 
  -2  -1   2      631.66      642.10      6.93 o 
  -1  -1   2     1630.83     1596.08      9.00 o 
   0  -1   2        3.46        5.56      0.27 o 
   1  -1   2     1453.01     1481.58      4.81 o 
   2  -1   2       67.83       63.69      1.24 o 
   3  -1   2     1592.03     1636.63     11.26 o 
   4  -1   2       53.34       52.25      2.14 o 
   5  -1   2       31.62       29.61      2.60 o 
   6  -1   2       46.20       48.66      3.64 o 
   7  -1   2       36.99       35.21      2.94 o 
   8  -1   2      118.74      107.67      4.14 o 
   9  -1   2        0.55        0.67      0.91 o 
  10  -1   2        5.86        6.21      1.50 o 
 -11   0   2        0.72       -1.90      1.90 o 
 -10   0   2        3.22        4.50      1.56 o 
  -9   0   2        0.09       -0.17      1.39 o 
  -8   0   2       15.12       13.85      2.08 o 
  -7   0   2       37.53       42.95      3.12 o 
  -6   0   2      112.78      118.10      4.68 o 
  -5   0   2        0.33        1.04      1.21 o 
  -4   0   2      481.82      472.57      7.45 o 
  -3   0   2       15.30       17.49      1.39 o 
  -2   0   2      357.20      388.93      5.02 o 
  -1   0   2       55.75       65.03      2.51 o 
   0   0   2      748.52      840.36      9.18 o 
   1   0   2     1277.96     1350.81     10.39 o 
   2   0   2        0.34        1.01      0.42 o 
   3   0   2       14.22       16.30      1.90 o 
   4   0   2      204.09      211.11      4.40 o 
   5   0   2       27.66       30.89      2.60 o 
   6   0   2       69.17       68.90      3.12 o 
   7   0   2      155.92      162.71      8.31 o 
   8   0   2        1.25        1.82      0.98 o 
   9   0   2        5.79        2.47      1.02 o 
 -11   1   2        0.51        0.52      1.21 o 
 -10   1   2        0.17        1.04      1.39 o 
  -9   1   2        2.03        1.73      1.04 o 
  -8   1   2       16.88       17.77      1.58 o 
  -7   1   2       29.27       24.87      1.70 o 
  -6   1   2      109.61      105.35      4.76 o 
  -5   1   2      122.14      129.21      2.94 o 
  -4   1   2      182.56      196.48      3.18 o 
  -3   1   2     7459.17     7573.84     53.60 o 
  -2   1   2      123.73      102.07      1.70 o 
  -1   1   2     1128.47     1106.75     13.25 o 
   0   1   2      509.74      475.42      2.09 o 
   1   1   2      440.17      407.69      4.24 o 
   2   1   2        0.98        0.35      0.37 o 
   3   1   2        5.02        6.89      0.79 o 
   4   1   2      150.20      150.08      3.86 o 
   5   1   2       15.45       14.33      2.08 o 
   6   1   2       68.19       77.44      4.76 o 
   7   1   2       45.09       45.04      2.88 o 
   8   1   2       26.88       23.55      3.12 o 
   9   1   2        0.96        3.12      1.73 o 
 -12   2   2        1.57        2.08      1.39 o 
 -11   2   2        2.25        2.25      1.56 o 
 -10   2   2        0.00       -0.55      0.79 o 
  -9   2   2        0.22       -0.73      0.73 o 
  -8   2   2       45.78       53.22      2.49 o 
  -7   2   2        7.44        8.14      0.98 o 
  -6   2   2       49.14       54.31      2.08 o 
  -5   2   2     1166.35     1161.55     11.78 o 
  -4   2   2     2037.86     2031.23     10.74 o 
  -3   2   2      145.76      127.31      2.00 o 
  -2   2   2      656.45      605.60     16.88 o 
  -1   2   2       23.80       19.91      0.60 o 
   0   2   2      728.99      728.72      3.49 o 
   1   2   2       44.98       59.38      1.82 o 
   2   2   2      275.07      255.52      4.85 o 
   3   2   2       23.46       25.96      1.77 o 
   4   2   2       22.36       22.00      1.73 o 
   5   2   2       97.15       91.07      3.81 o 
   6   2   2       71.26       76.54      5.02 o 
   7   2   2       15.08       13.70      1.82 o 
   8   2   2        0.41        1.56      1.39 o 
 -12   3   2        0.64       -0.35      1.39 o 
 -11   3   2        1.19        1.82      1.99 o 
 -10   3   2        0.77        0.73      0.79 o 
  -9   3   2       26.40       29.64      2.02 o 
  -8   3   2       10.74       10.71      1.90 o 
  -7   3   2       14.89       16.74      1.39 o 
  -6   3   2      192.34      209.13      6.06 o 
  -5   3   2     1219.13     1300.19     25.20 o 
  -4   3   2      550.42      532.43      4.07 o 
  -3   3   2       84.78       79.64      1.60 o 
  -2   3   2      582.24      592.64      3.51 o 
  -1   3   2        5.04       11.12      0.73 o 
   0   3   2      727.42      799.13      4.56 o 
   1   3   2       38.45       40.87      2.60 o 
   2   3   2      294.43      275.85      7.27 o 
   3   3   2        6.31        6.58      1.21 o 
   4   3   2       30.96       36.71      3.12 o 
   5   3   2        0.00        1.21      1.04 o 
   6   3   2        5.09        5.37      1.56 o 
   7   3   2        0.17       -0.23      0.91 o 
   8   3   2        8.29       10.39      2.77 o 
 -12   4   2        2.11        1.72      0.96 o 
 -11   4   2        0.47        0.02      0.91 o 
 -10   4   2       17.36       17.98      1.42 o 
  -9   4   2       14.29       15.12      1.17 o 
  -8   4   2        6.95        5.70      0.79 o 
  -7   4   2       37.83       38.36      1.57 o 
  -6   4   2      505.81      543.70      5.15 o 
  -5   4   2      245.59      244.65      4.68 o 
  -4   4   2       74.09       91.26      2.11 o 
  -3   4   2       28.47       34.27      1.15 o 
  -2   4   2       40.66       35.41      1.04 o 
  -1   4   2     1660.15     1748.27     10.10 o 
   0   4   2        0.28        0.76      0.31 o 
   1   4   2        7.10        4.53      0.73 o 
   2   4   2       45.10       42.60      3.12 o 
   3   4   2        1.07        0.17      0.87 o 
   4   4   2       79.53       81.04      4.85 o 
   5   4   2       27.39       27.71      3.12 o 
   6   4   2       29.73       28.40      3.29 o 
   7   4   2        1.37        3.46      2.60 o 
 -12   5   2        2.85        4.41      1.82 o 
 -11   5   2       14.00       17.23      1.96 o 
 -10   5   2        0.05        0.44      0.58 o 
  -9   5   2       26.24       29.71      1.90 o 
  -8   5   2       11.73       11.34      0.94 o 
  -7   5   2        5.72        4.96      0.68 o 
  -6   5   2       90.27       89.50      3.31 o 
  -5   5   2      219.81      208.76      3.74 o 
  -4   5   2       45.97       41.23      2.42 o 
  -3   5   2        0.32        0.46      0.31 o 
  -2   5   2      103.54       86.75      2.82 o 
  -1   5   2        0.04        0.58      0.40 o 
   0   5   2      198.42      209.45      2.93 o 
   1   5   2       12.76       16.12      1.40 o 
   2   5   2       33.94       41.56      3.29 o 
   3   5   2        0.00       -1.21      1.21 o 
   4   5   2        0.70        3.64      1.39 o 
   5   5   2        0.60        1.56      1.04 o 
   6   5   2       24.43       26.84      3.46 o 
 -12   6   2        3.58        3.56      1.56 o 
 -11   6   2        1.84        3.47      1.04 o 
 -10   6   2        5.12        6.17      1.21 o 
  -9   6   2        6.10        6.10      0.99 o 
  -8   6   2        1.61        2.29      0.60 o 
  -7   6   2       31.66       30.93      1.40 o 
  -6   6   2      113.47      113.40      3.04 o 
  -5   6   2        0.00        0.25      0.43 o 
  -4   6   2        0.12       -0.42      0.42 o 
  -3   6   2      458.11      506.47      6.06 o 
  -2   6   2       58.67       65.46      3.22 o 
  -1   6   2        3.20        4.23      0.56 o 
   0   6   2        9.54        5.61      0.56 o 
   1   6   2        0.27        0.72      0.67 o 
   2   6   2       62.90       61.05      2.88 o 
   3   6   2        0.04       -0.36      0.67 o 
   4   6   2        0.97        0.52      0.87 o 
   5   6   2        2.08        4.50      1.73 o 
 -12   7   2        2.52        2.25      0.98 o 
 -11   7   2        6.10        7.78      1.82 o 
 -10   7   2        1.71        0.68      0.70 o 
  -9   7   2        0.12       -0.25      0.70 o 
  -8   7   2       13.09       11.74      2.08 o 
  -7   7   2      222.26      225.69      9.52 o 
  -6   7   2      216.87      218.18      6.67 o 
  -5   7   2        0.07        0.30      0.87 o 
  -4   7   2       52.87       60.38      2.11 o 
  -3   7   2       32.05       31.00      2.77 o 
  -2   7   2       10.44       11.38      0.96 o 
  -1   7   2        4.53        6.77      0.66 o 
   0   7   2       41.66       37.97      1.50 o 
   1   7   2       20.59       14.59      1.65 o 
   2   7   2        6.72        6.33      1.22 o 
   3   7   2        3.27        6.76      1.35 o 
   4   7   2        0.02        0.61      0.91 o 
   5   7   2        2.11        0.52      1.21 o 
 -12   8   2        2.50        2.60      1.56 o 
 -11   8   2       35.92       38.03      2.74 o 
 -10   8   2       39.86       43.19      3.12 o 
  -9   8   2        4.53        4.43      1.39 o 
  -8   8   2        2.43        1.68      0.73 o 
  -7   8   2       21.50       23.84      1.66 o 
  -6   8   2       26.82       25.63      2.94 o 
  -5   8   2       20.19       18.88      2.25 o 
  -4   8   2       50.97       41.91      3.46 o 
  -3   8   2       16.07       12.57      1.28 o 
  -2   8   2       71.33       68.97      2.29 o 
  -1   8   2        0.24        0.36      0.42 o 
   0   8   2       50.09       37.68      2.44 o 
   1   8   2       47.42       51.68      3.00 o 
   2   8   2        0.26        0.49      0.79 o 
   3   8   2        0.39        1.65      0.98 o 
   4   8   2       13.87       14.55      2.60 o 
 -12   9   2        0.01       -1.21      1.56 o 
 -11   9   2        0.16       -1.90      1.90 o 
 -10   9   2       23.46       18.88      2.94 o 
  -9   9   2        4.31        7.97      2.08 o 
  -8   9   2        8.57        9.00      2.08 o 
  -7   9   2       22.06       21.13      2.77 o 
  -6   9   2       29.46       29.09      3.12 o 
  -5   9   2       19.07       14.37      2.25 o 
  -4   9   2        0.77       -0.17      1.04 o 
  -3   9   2        2.41        1.70      0.67 o 
  -2   9   2       11.25       11.44      1.45 o 
  -1   9   2       27.87       27.97      1.76 o 
   0   9   2        3.43        2.04      1.65 o 
   1   9   2        0.34        0.87      0.83 o 
   2   9   2        4.22        4.57      1.16 o 
 -11  10   2        8.90       10.56      2.60 o 
 -10  10   2        6.43       10.22      2.60 o 
  -9  10   2        5.74        5.71      1.90 o 
  -8  10   2       12.73       16.28      2.60 o 
  -7  10   2       45.73       44.33      4.16 o 
  -6  10   2       30.12       32.56      3.64 o 
  -5  10   2       24.60       25.80      3.12 o 
  -4  10   2       37.29       37.92      3.64 o 
  -3  10   2        9.90       10.91      2.25 o 
  -2  10   2       53.33       53.43      2.50 o 
  -1  10   2       12.91       10.07      1.26 o 
   0  10   2        5.90        6.71      1.99 o 
   1  10   2        4.05        3.60      0.96 o 
 -11  11   2        0.04        1.04      1.39 o 
 -10  11   2       11.30        8.66      2.42 o 
  -9  11   2       52.17       55.24      5.02 o 
  -8  11   2        0.10        0.17      1.39 o 
  -7  11   2       63.61       71.34      5.54 o 
  -6  11   2       53.94       51.78      4.68 o 
  -5  11   2        1.86        0.69      1.39 o 
  -4  11   2       13.26       15.07      2.60 o 
  -3  11   2        4.38        6.06      1.90 o 
  -2  11   2        1.09        2.42      1.08 o 
  -1  11   2        1.63        1.86      3.03 o 
   0  11   2        1.25        0.72      0.95 o 
 -10  12   2        3.15        3.29      1.56 o 
  -9  12   2       17.59       16.62      2.94 o 
  -8  12   2       56.49       63.03      5.37 o 
  -7  12   2       30.90       30.48      3.81 o 
  -6  12   2        0.32        0.52      1.39 o 
  -5  12   2        8.53       10.56      2.42 o 
  -4  12   2       50.81       54.37      5.02 o 
  -3  12   2        1.43        1.25      0.79 o 
   2 -13   3        1.86        1.90      1.56 o 
   3 -13   3        1.08        0.87      1.39 o 
   4 -13   3       20.48       20.26      3.46 o 
   5 -13   3        6.55        6.26      1.65 o 
   6 -13   3        0.15       -0.06      0.70 o 
   7 -13   3        8.07        5.23      1.33 o 
   0 -12   3        0.86        1.56      1.56 o 
   1 -12   3        0.08       -1.21      1.56 o 
   2 -12   3        1.03        1.04      0.98 o 
   3 -12   3        1.90        0.17      1.04 o 
   4 -12   3        3.20        2.19      2.51 o 
   5 -12   3       13.29       14.89      2.34 o 
   6 -12   3        0.45        0.00      1.21 o 
   7 -12   3       46.56       49.21      3.64 o 
   8 -12   3       12.66       12.59      1.82 o 
   9 -12   3        0.01       -0.34      0.96 o 
  -2 -11   3        0.11       -1.21      1.56 o 
  -1 -11   3        0.05        0.35      1.04 o 
   0 -11   3       19.15       19.57      3.12 o 
   1 -11   3       16.43       15.93      2.60 o 
   2 -11   3        7.14        9.57      1.59 o 
   3 -11   3        0.00        0.52      1.21 o 
   4 -11   3        9.23       10.20      1.40 o 
   5 -11   3        0.31        0.35      0.73 o 
   6 -11   3        0.03        0.61      1.65 o 
   7 -11   3       77.26       82.47      3.97 o 
   8 -11   3        0.04       -0.45      0.83 o 
   9 -11   3        0.58        0.69      0.98 o 
  10 -11   3       16.08       16.64      2.08 o 
  -3 -10   3       13.38       15.44      1.95 o 
  -2 -10   3       25.13       24.48      2.16 o 
  -1 -10   3       18.74       19.57      2.94 o 
   0 -10   3       41.51       33.59      3.64 o 
   1 -10   3        1.92        4.32      1.21 o 
   2 -10   3        0.47        1.04      0.98 o 
   3 -10   3        1.65        1.39      1.13 o 
   4 -10   3       11.99       13.12      1.58 o 
   5 -10   3        8.83        7.48      1.21 o 
   6 -10   3       14.70       13.01      1.58 o 
   7 -10   3       18.52       19.17      1.96 o 
   8 -10   3        2.12        2.05      0.79 o 
   9 -10   3       22.45       21.63      2.14 o 
  10 -10   3        7.69        7.55      1.50 o 
  -5  -9   3        3.31        8.28      1.65 o 
  -4  -9   3        0.00       -0.43      1.65 o 
  -3  -9   3        3.70        5.54      1.21 o 
  -2  -9   3        1.79        2.34      1.10 o 
  -1  -9   3       71.82       77.48      3.25 o 
   0  -9   3       22.29       20.10      1.62 o 
   1  -9   3        0.10       -0.25      0.79 o 
   2  -9   3        1.03        0.17      0.61 o 
   3  -9   3       20.05       21.13      2.77 o 
   4  -9   3       14.89       14.99      1.53 o 
   5  -9   3        3.00        3.35      0.91 o 
   6  -9   3        9.77        9.54      1.33 o 
   7  -9   3       15.04       14.65      1.59 o 
   8  -9   3        2.60        0.29      0.79 o 
   9  -9   3        1.39        2.81      1.04 o 
  10  -9   3       49.85       48.42      3.23 o 
  -6  -8   3        0.04        1.04      1.39 o 
  -5  -8   3        8.33        9.70      2.08 o 
  -4  -8   3        0.00        3.64      1.73 o 
  -3  -8   3        7.79        7.25      1.47 o 
  -2  -8   3       72.04       72.24      3.20 o 
  -1  -8   3       30.90       28.19      1.46 o 
   0  -8   3       81.31       77.58      2.44 o 
   1  -8   3       22.83       22.63      1.07 o 
   2  -8   3      114.69      113.97      2.73 o 
   3  -8   3        0.01       -0.03      0.40 o 
   4  -8   3       69.36       73.56      2.68 o 
   5  -8   3       18.92       18.35      1.19 o 
   6  -8   3        0.07        0.49      0.50 o 
   7  -8   3      180.42      176.04      4.01 o 
   8  -8   3        5.33        4.24      1.10 o 
   9  -8   3       68.86       68.19      3.48 o 
  10  -8   3        4.23        5.98      2.25 o 
  11  -8   3        0.00        1.56      1.56 o 
  -7  -7   3        1.53        3.46      2.08 o 
  -6  -7   3        1.67        2.08      1.39 o 
  -5  -7   3       23.19       29.09      3.29 o 
  -4  -7   3        7.17        8.49      1.90 o 
  -3  -7   3       83.08       75.33      4.33 o 
  -2  -7   3       61.37       53.41      1.93 o 
  -1  -7   3      422.97      419.63      6.41 o 
   0  -7   3       40.59       46.55      1.72 o 
   1  -7   3        6.58        5.66      0.60 o 
   2  -7   3      106.96      106.24      1.67 o 
   3  -7   3        2.76        1.46      0.43 o 
   4  -7   3       21.23       20.37      1.15 o 
   5  -7   3      186.46      180.88      3.59 o 
   6  -7   3       31.31       30.02      2.02 o 
   7  -7   3      131.99      120.48      4.16 o 
   8  -7   3       24.11       26.61      2.12 o 
   9  -7   3        2.47        3.31      0.95 o 
  10  -7   3        3.28        4.16      1.90 o 
  11  -7   3       13.00       17.14      3.12 o 
  -8  -6   3        2.69        3.64      1.73 o 
  -7  -6   3        0.00        0.35      1.56 o 
  -6  -6   3        0.58        3.98      1.73 o 
  -5  -6   3        0.75       -0.35      1.21 o 
  -4  -6   3      124.47      113.25      5.54 o 
  -3  -6   3        5.51        4.98      0.70 o 
  -2  -6   3      210.78      212.57      3.94 o 
  -1  -6   3      303.45      306.19      8.14 o 
   0  -6   3        8.98       11.14      0.74 o 
   1  -6   3       56.21       47.92      1.24 o 
   2  -6   3       28.05       29.38      0.97 o 
   3  -6   3      722.28      737.72      6.33 o 
   4  -6   3        9.88       10.11      0.85 o 
   5  -6   3      131.91      132.00      3.72 o 
   6  -6   3       18.40       16.90      1.45 o 
   7  -6   3      515.76      498.09      8.23 o 
   8  -6   3        0.01        0.03      0.67 o 
   9  -6   3        0.08       -0.52      0.62 o 
  10  -6   3       46.91       49.53      4.68 o 
  11  -6   3        0.05       -0.35      1.21 o 
  -8  -5   3        2.25        3.81      1.90 o 
  -7  -5   3        3.89        4.16      1.73 o 
  -6  -5   3       15.30       19.57      2.60 o 
  -5  -5   3      107.56      102.51      5.37 o 
  -4  -5   3        8.75       13.44      1.15 o 
  -3  -5   3      268.25      255.62      4.16 o 
  -2  -5   3      191.64      188.24      3.29 o 
  -1  -5   3        2.27        1.73      0.49 o 
   0  -5   3       88.54      107.79      2.60 o 
   1  -5   3       19.67       22.93      0.73 o 
   2  -5   3      140.61      157.36      2.69 o 
   3  -5   3       88.03       93.41      2.18 o 
   4  -5   3       46.76       37.55      1.73 o 
   5  -5   3        6.48        7.15      0.55 o 
   6  -5   3       39.35       36.46      1.39 o 
   7  -5   3       43.87       44.82      2.94 o 
   8  -5   3        1.37        1.63      0.95 o 
   9  -5   3       26.10       26.49      3.46 o 
  10  -5   3        5.76        6.06      2.08 o 
  -9  -4   3        3.32        4.16      1.90 o 
  -8  -4   3       11.24       12.99      2.42 o 
  -7  -4   3        0.65       -1.39      1.39 o 
  -6  -4   3       32.72       28.75      2.94 o 
  -5  -4   3        0.32        0.76      0.48 o 
  -4  -4   3       56.31       54.13      1.95 o 
  -3  -4   3      128.05      131.90      2.69 o 
  -2  -4   3       79.55      101.77      2.11 o 
  -1  -4   3     1344.71     1399.88     28.31 o 
   0  -4   3      423.20      449.54      3.36 o 
   1  -4   3      317.37      389.74      3.02 o 
   2  -4   3       39.03       31.27      1.16 o 
   3  -4   3      316.64      330.35      4.78 o 
   4  -4   3       88.42       89.76      3.72 o 
   5  -4   3      262.06      272.30      4.90 o 
   6  -4   3        0.41       -0.07      0.60 o 
   7  -4   3      150.75      141.29      3.20 o 
   8  -4   3       23.09       23.86      1.44 o 
   9  -4   3        0.97        2.77      1.56 o 
  10  -4   3       49.03       58.36      5.20 o 
 -10  -3   3        1.20        0.00      1.39 o 
  -9  -3   3        3.46        6.41      2.08 o 
  -8  -3   3        0.02       -1.56      1.56 o 
  -7  -3   3        4.37        6.58      1.73 o 
  -6  -3   3       69.98       72.21      4.33 o 
  -5  -3   3      419.81      418.97      6.49 o 
  -4  -3   3       77.13       76.58      2.15 o 
  -3  -3   3      100.44      118.64      2.42 o 
  -2  -3   3     1451.22     1477.59      6.33 o 
  -1  -3   3      253.95      249.01      4.50 o 
   0  -3   3      661.07      658.45      4.86 o 
   1  -3   3      578.41      614.84      5.14 o 
   2  -3   3       76.66       65.53      2.08 o 
   3  -3   3       17.43       18.50      2.42 o 
   4  -3   3      619.95      624.19      6.53 o 
   5  -3   3        5.52        7.24      4.50 o 
   6  -3   3      455.91      440.54      6.93 o 
   7  -3   3        6.00        5.15      0.70 o 
   8  -3   3        0.04        0.35      0.87 o 
   9  -3   3        0.31        1.90      2.16 o 
  10  -3   3        0.06       -0.35      1.56 o 
 -10  -2   3        0.43       -1.73      1.73 o 
  -9  -2   3       18.48       18.18      2.77 o 
  -8  -2   3        0.02       -0.17      1.39 o 
  -7  -2   3      101.66      109.61      5.54 o 
  -6  -2   3      220.90      218.71      7.10 o 
  -5  -2   3        6.20        5.54      1.56 o 
  -4  -2   3      101.34      112.39      4.16 o 
  -3  -2   3        0.14       -0.87      0.87 o 
  -2  -2   3      163.63      169.36      3.98 o 
  -1  -2   3     2105.52     2054.52      7.53 o 
   0  -2   3      591.15      583.77      4.16 o 
   1  -2   3     1064.67     1101.90     25.28 o 
   2  -2   3     1567.44     1686.07      8.14 o 
   3  -2   3      148.19      153.61      2.69 o 
   4  -2   3      279.06      314.16      4.45 o 
   5  -2   3       16.42       18.76      1.28 o 
   6  -2   3       70.84       64.50      3.20 o 
   7  -2   3       52.98       54.89      4.16 o 
   8  -2   3       23.76       26.21      2.12 o 
   9  -2   3        4.45        6.39      1.33 o 
  10  -2   3        1.62        6.09      1.45 o 
 -11  -1   3        9.93       15.41      2.94 o 
 -10  -1   3        5.01        7.45      2.42 o 
  -9  -1   3        0.21        1.90      1.56 o 
  -8  -1   3       33.00       29.96      2.94 o 
  -7  -1   3        4.96        5.54      1.39 o 
  -6  -1   3       50.93       42.95      3.12 o 
  -5  -1   3      974.34      906.70     12.29 o 
  -4  -1   3       24.96       26.32      2.08 o 
  -3  -1   3      364.03      338.89      6.06 o 
  -2  -1   3     1130.98     1107.23      9.70 o 
  -1  -1   3     1271.89     1267.91      6.81 o 
   0  -1   3      107.52      107.42      1.17 o 
   1  -1   3     1973.50     1992.50      5.74 o 
   2  -1   3       59.62       46.27      1.09 o 
   3  -1   3        4.96        7.90      0.67 o 
   4  -1   3      354.22      347.45      4.27 o 
   5  -1   3       44.00       43.21      2.26 o 
   6  -1   3       23.36       20.43      2.60 o 
   7  -1   3       21.38       19.22      2.77 o 
   8  -1   3       37.04       40.50      2.75 o 
   9  -1   3        9.42        8.36      1.50 o 
 -11   0   3        0.11       -2.08      2.08 o 
 -10   0   3        9.79       15.93      2.77 o 
  -9   0   3       64.67       65.11      4.50 o 
  -8   0   3        1.66       -1.21      1.56 o 
  -7   0   3       93.45       82.95      4.33 o 
  -6   0   3      465.89      438.29      9.00 o 
  -5   0   3        5.99        5.54      1.21 o 
  -4   0   3       24.28       25.46      2.08 o 
  -3   0   3      712.53      750.85      8.66 o 
  -2   0   3      221.33      238.97      4.33 o 
  -1   0   3     1467.48     1607.42     10.88 o 
   0   0   3       39.84       30.70      1.01 o 
   1   0   3        1.12        0.52      0.37 o 
   2   0   3     1700.43     1740.10     10.74 o 
   3   0   3       20.18       21.38      1.82 o 
   4   0   3      157.87      140.92      5.11 o 
   5   0   3      260.02      256.33      5.68 o 
   6   0   3       52.78       45.17      2.63 o 
   7   0   3       15.22       12.99      2.25 o 
   8   0   3        2.40        1.30      2.68 o 
   9   0   3       28.02       30.82      2.69 o 
 -12   1   3        0.21        0.87      1.73 o 
 -11   1   3        8.24        7.10      2.08 o 
 -10   1   3        5.16        7.10      2.08 o 
  -9   1   3        6.64        5.54      1.21 o 
  -8   1   3      128.30      123.81      5.54 o 
  -7   1   3       26.31       21.82      2.08 o 
  -6   1   3       14.80       14.20      1.73 o 
  -5   1   3     1058.08     1112.08     12.29 o 
  -4   1   3      207.50      197.41      4.85 o 
  -3   1   3      861.87      818.48      5.98 o 
  -2   1   3      212.27      242.20      6.06 o 
  -1   1   3     1812.77     1778.81      7.52 o 
   0   1   3       59.17       56.02      0.74 o 
   1   1   3      336.27      337.95      4.28 o 
   2   1   3      484.69      489.10     28.05 o 
   3   1   3        0.48        1.42      0.54 o 
   4   1   3      355.78      337.71      6.18 o 
   5   1   3      233.55      223.50      5.51 o 
   6   1   3      126.70      118.36      4.59 o 
   7   1   3       44.85       43.82      2.94 o 
   8   1   3        1.43        3.34      3.81 o 
 -12   2   3        1.12        0.17      1.39 o 
 -11   2   3        0.91       -0.35      1.56 o 
 -10   2   3        0.63        2.25      1.56 o 
  -9   2   3        1.09        1.56      1.21 o 
  -8   2   3        5.76        8.42      1.21 o 
  -7   2   3       39.83       41.53      2.08 o 
  -6   2   3     1420.47     1367.66     17.23 o 
  -5   2   3      124.10      114.68      2.69 o 
  -4   2   3        5.47        3.98      0.87 o 
  -3   2   3      455.17      452.20      4.28 o 
  -2   2   3       50.63       51.37      1.33 o 
  -1   2   3       37.35       33.79      0.67 o 
   0   2   3      214.65      197.84      1.75 o 
   1   2   3      272.70      267.83      4.20 o 
   2   2   3        5.49        6.85      0.86 o 
   3   2   3       30.26       28.73      1.77 o 
   4   2   3      158.50      166.84     12.04 o 
   5   2   3      385.97      390.89     12.73 o 
   6   2   3        6.65        5.43      1.30 o 
   7   2   3       10.90       13.33      2.60 o 
   8   2   3       15.25       19.57      3.12 o 
 -12   3   3        0.02       -0.35      1.39 o 
 -11   3   3        3.72        2.94      1.39 o 
 -10   3   3        0.20        1.01      0.70 o 
  -9   3   3        4.21        3.64      0.98 o 
  -8   3   3       99.09      102.45      3.37 o 
  -7   3   3       34.07       38.03      1.84 o 
  -6   3   3      106.86      111.41      2.81 o 
  -5   3   3     1231.22     1293.94     11.43 o 
  -4   3   3      142.40      163.00      2.53 o 
  -3   3   3       29.49       42.39      1.28 o 
  -2   3   3      228.93      231.46      4.07 o 
  -1   3   3       32.76       32.99      1.07 o 
   0   3   3      243.50      218.05      2.48 o 
   1   3   3        5.11        5.77      0.87 o 
   2   3   3        3.26        3.29      1.21 o 
   3   3   3        5.70        6.41      1.39 o 
   4   3   3       50.82       56.11      4.16 o 
   5   3   3      126.13      119.31      6.41 o 
   6   3   3        0.95       -0.35      1.04 o 
   7   3   3       13.12       15.07      2.77 o 
 -12   4   3        1.43        3.71      1.21 o 
 -11   4   3        1.82        2.75      0.83 o 
 -10   4   3        0.28        0.52      0.73 o 
  -9   4   3       15.49       15.50      1.37 o 
  -8   4   3      211.34      199.13      3.79 o 
  -7   4   3      282.93      276.69      4.32 o 
  -6   4   3      461.49      452.94      4.73 o 
  -5   4   3       61.07       54.51      1.46 o 
  -4   4   3      209.22      195.50      4.68 o 
  -3   4   3     2163.87     2297.20     23.38 o 
  -2   4   3       29.53       40.54      1.13 o 
  -1   4   3        2.33        2.21      0.36 o 
   0   4   3      180.61      176.54      3.25 o 
   1   4   3       21.12       19.17      1.37 o 
   2   4   3       83.74       83.47      4.68 o 
   3   4   3        7.60        8.31      1.73 o 
   4   4   3      152.78      150.48      6.93 o 
   5   4   3        7.21       10.56      2.25 o 
   6   4   3        2.09        1.39      1.39 o 
   7   4   3        2.85        2.10      2.08 o 
 -12   5   3        2.01        4.05      1.21 o 
 -11   5   3        2.92        3.26      0.84 o 
 -10   5   3        0.54        1.00      0.60 o 
  -9   5   3        0.20        1.42      0.58 o 
  -8   5   3       41.39       45.78      1.83 o 
  -7   5   3      199.71      186.56      3.28 o 
  -6   5   3        6.72        6.09      0.58 o 
  -5   5   3      235.30      230.52      3.54 o 
  -4   5   3      332.53      343.31      3.42 o 
  -3   5   3      304.67      312.81      4.15 o 
  -2   5   3      991.83     1041.23      6.68 o 
  -1   5   3        5.18        5.14      0.52 o 
   0   5   3      233.01      224.20      3.37 o 
   1   5   3       18.77       22.81      1.90 o 
   2   5   3       21.90       21.36      1.65 o 
   3   5   3       10.17       15.19      2.86 o 
   4   5   3      136.87      148.23      7.27 o 
   5   5   3       53.00       46.06      4.33 o 
   6   5   3        0.79        0.69      1.21 o 
 -12   6   3        1.18        2.25      1.10 o 
 -11   6   3       22.93       26.15      2.26 o 
 -10   6   3       12.59       12.06      1.18 o 
  -9   6   3       19.16       21.19      1.38 o 
  -8   6   3      440.34      462.29      5.56 o 
  -7   6   3      313.87      301.55      6.91 o 
  -6   6   3      146.82      147.13      3.30 o 
  -5   6   3       43.02       59.16      1.80 o 
  -4   6   3      203.31      224.45      3.20 o 
  -3   6   3      217.29      231.13      6.41 o 
  -2   6   3        0.80        1.68      0.30 o 
  -1   6   3        9.03       11.60      0.81 o 
   0   6   3      159.66      153.50      3.32 o 
   1   6   3      175.66      166.08      6.67 o 
   2   6   3        0.14        0.23      0.54 o 
   3   6   3        4.18        4.89      1.13 o 
   4   6   3       93.67       94.55      6.23 o 
   5   6   3        0.08        1.90      1.73 o 
 -12   7   3       11.26       12.99      2.77 o 
 -11   7   3       25.47       30.06      2.37 o 
 -10   7   3       23.40       21.29      1.87 o 
  -9   7   3       53.90       48.18      2.58 o 
  -8   7   3      220.23      222.52      8.31 o 
  -7   7   3      112.92      122.95      5.89 o 
  -6   7   3        9.25       12.47      2.08 o 
  -5   7   3      150.01      142.17      5.89 o 
  -4   7   3       35.11       41.21      3.12 o 
  -3   7   3        4.81        4.46      0.86 o 
  -2   7   3       23.50       26.27      1.40 o 
  -1   7   3       25.72       26.69      1.35 o 
   0   7   3       76.94       78.08      2.65 o 
   1   7   3        1.24        2.08      0.96 o 
   2   7   3        0.19        0.07      0.87 o 
   3   7   3       10.95       10.39      2.25 o 
   4   7   3       10.56       13.51      2.60 o 
 -12   8   3       13.14       14.55      2.94 o 
 -11   8   3       16.51       17.49      2.94 o 
 -10   8   3        2.61        2.25      1.56 o 
  -9   8   3       17.93       21.99      2.94 o 
  -8   8   3      183.10      188.58      7.97 o 
  -7   8   3       38.94       39.31      3.46 o 
  -6   8   3       83.33       80.00      4.85 o 
  -5   8   3        9.73       13.51      2.08 o 
  -4   8   3        0.38       -0.17      0.87 o 
  -3   8   3        0.95        2.21      0.79 o 
  -2   8   3       50.05       43.14      1.68 o 
  -1   8   3       97.46       91.06      2.52 o 
   0   8   3       33.98       27.77      2.19 o 
   1   8   3        0.44        1.27      1.65 o 
   2   8   3        6.78       12.47      2.42 o 
   3   8   3        8.91       11.95      2.60 o 
 -12   9   3        2.68        4.16      2.08 o 
 -11   9   3        9.36        7.45      2.08 o 
 -10   9   3       44.82       49.18      4.50 o 
  -9   9   3       20.63       16.80      2.77 o 
  -8   9   3       22.23       19.39      2.94 o 
  -7   9   3        0.45        0.00      1.04 o 
  -6   9   3       25.28       27.01      2.94 o 
  -5   9   3        0.05        1.21      1.21 o 
  -4   9   3      106.77      110.04      3.91 o 
  -3   9   3       21.31       23.20      1.82 o 
  -2   9   3        6.48        6.87      1.39 o 
  -1   9   3        7.04        5.03      0.89 o 
   0   9   3       10.57       10.55      2.42 o 
   1   9   3        5.43        3.97      1.04 o 
   2   9   3       27.76       32.04      3.98 o 
 -11  10   3        0.50        3.81      1.73 o 
 -10  10   3        0.51        0.35      1.04 o 
  -9  10   3       14.98       12.12      2.60 o 
  -8  10   3      185.10      189.62      8.66 o 
  -7  10   3        0.04       -0.87      1.04 o 
  -6  10   3       14.44       11.60      2.25 o 
  -5  10   3        0.23        2.42      1.39 o 
  -4  10   3       15.01       14.73      1.62 o 
  -3  10   3       11.64        9.04      1.40 o 
  -2  10   3        0.55        0.73      1.82 o 
  -1  10   3        8.00        8.10      2.08 o 
   0  10   3        1.08        1.32      1.39 o 
 -11  11   3        4.32        3.12      1.56 o 
 -10  11   3        0.77        0.87      1.39 o 
  -9  11   3        0.00       -1.73      1.73 o 
  -8  11   3        2.61        2.77      1.56 o 
  -7  11   3        0.13        0.35      1.21 o 
  -6  11   3       18.77       19.22      2.94 o 
  -5  11   3       24.91       25.11      3.29 o 
  -4  11   3        2.24        6.41      1.90 o 
  -3  11   3        4.03        3.59      1.16 o 
  -2  11   3        0.34        0.96      1.21 o 
  -1  11   3        2.00        5.76      2.68 o 
  -9  12   3       66.75       66.50      5.71 o 
  -8  12   3        9.26        5.71      2.25 o 
  -7  12   3        1.12        0.69      1.21 o 
  -6  12   3       25.63       25.28      3.46 o 
  -5  12   3        0.08        1.73      1.56 o 
  -4  12   3        0.21       -0.79      0.79 o 
   2 -13   4       11.51       14.89      3.12 o 
   3 -13   4        1.17        0.50      0.95 o 
   4 -13   4        3.93        3.42      1.39 o 
   5 -13   4        1.93        2.03      1.21 o 
   6 -13   4        4.23        4.22      1.33 o 
   7 -13   4        6.94        5.74      1.40 o 
  -1 -12   4        0.25        1.73      1.56 o 
   0 -12   4        8.78        8.49      2.25 o 
   1 -12   4        6.29        7.10      2.08 o 
   2 -12   4        0.77        1.73      1.21 o 
   3 -12   4        6.36       10.33      2.08 o 
   4 -12   4       16.48       19.03      2.51 o 
   5 -12   4       41.33       43.96      3.20 o 
   6 -12   4       18.21       12.66      1.77 o 
   7 -12   4       29.35       33.67      2.75 o 
   8 -12   4       21.99       20.10      2.26 o 
  -2 -11   4        6.50        8.49      2.42 o 
  -1 -11   4       83.08       84.51      6.23 o 
   0 -11   4        0.01        1.21      1.39 o 
   1 -11   4        0.77        2.42      1.73 o 
   2 -11   4        2.65        2.80      1.16 o 
   3 -11   4        7.54       10.74      2.25 o 
   4 -11   4        1.75        1.95      1.73 o 
   5 -11   4      116.51      119.32      6.41 o 
   6 -11   4        8.20        9.42      1.58 o 
   7 -11   4       57.31       57.69      3.43 o 
   8 -11   4       21.77       18.30      2.07 o 
   9 -11   4        8.95        8.71      1.65 o 
  -4 -10   4        0.14        2.80      1.28 o 
  -3 -10   4        6.14       11.48      1.66 o 
  -2 -10   4        3.29        3.98      1.73 o 
  -1 -10   4       21.42       27.01      3.46 o 
   0 -10   4       17.40       14.72      2.60 o 
   1 -10   4       13.28       14.23      1.70 o 
   2 -10   4       60.01       58.86      3.24 o 
   3 -10   4       77.07       75.73      3.54 o 
   4 -10   4      121.15      111.76      4.35 o 
   5 -10   4       95.08       96.62      4.10 o 
   6 -10   4       56.74       52.21      3.06 o 
   7 -10   4      166.78      165.28      5.51 o 
   8 -10   4       30.09       33.60      2.63 o 
   9 -10   4        8.60        5.14      1.39 o 
  10 -10   4       13.15       16.28      3.12 o 
  -5  -9   4       10.09       15.63      2.02 o 
  -4  -9   4        5.46        7.02      1.40 o 
  -3  -9   4        6.27        6.63      1.99 o 
  -2  -9   4        5.23        3.84      0.98 o 
  -1  -9   4       11.45       14.59      1.50 o 
   0  -9   4        0.39        0.35      1.04 o 
   1  -9   4        6.49        5.54      0.88 o 
   2  -9   4        1.91        3.54      0.66 o 
   3  -9   4       47.09       51.41      2.01 o 
   4  -9   4       27.96       29.68      1.57 o 
   5  -9   4       89.52       99.58      2.88 o 
   6  -9   4       65.39       69.01      2.54 o 
   7  -9   4        9.83        9.92      1.65 o 
   8  -9   4       71.80       73.12      3.67 o 
   9  -9   4       15.69       16.60      1.87 o 
  10  -9   4        5.10        3.98      1.73 o 
  -6  -8   4        5.32       11.08      2.42 o 
  -5  -8   4      100.44      104.25      6.23 o 
  -4  -8   4        2.56        7.62      2.08 o 
  -3  -8   4        0.20        2.22      1.90 o 
  -2  -8   4      163.80      157.98      7.10 o 
  -1  -8   4        0.25        0.72      0.83 o 
   0  -8   4       21.36       20.05      1.23 o 
   1  -8   4        8.93        8.91      0.94 o 
   2  -8   4       35.81       31.47      1.55 o 
   3  -8   4       47.35       42.85      1.76 o 
   4  -8   4       13.48       12.11      1.02 o 
   5  -8   4        5.24        6.37      0.82 o 
   6  -8   4        0.10        0.73      0.56 o 
   7  -8   4      367.06      356.42      5.90 o 
   8  -8   4       26.49       23.37      2.02 o 
   9  -8   4        3.20        2.70      1.04 o 
  10  -8   4       23.15       31.00      3.98 o 
  -7  -7   4        0.03        1.56      1.39 o 
  -6  -7   4       10.00        7.62      2.08 o 
  -5  -7   4        1.12        3.29      1.73 o 
  -4  -7   4        0.09        1.90      1.39 o 
  -3  -7   4      370.79      375.60      9.35 o 
  -2  -7   4       70.93       69.42      3.03 o 
  -1  -7   4       22.99       27.57      1.75 o 
   0  -7   4       27.50       28.22      1.37 o 
   1  -7   4        2.89        2.08      0.40 o 
   2  -7   4       12.65        9.76      0.79 o 
   3  -7   4      263.83      275.23      4.32 o 
   4  -7   4        0.32        0.50      0.48 o 
   5  -7   4      233.10      233.38      4.24 o 
   6  -7   4       19.40       18.97      1.29 o 
   7  -7   4        0.05        0.72      0.73 o 
   8  -7   4      160.76      149.65     11.17 o 
   9  -7   4       26.27       29.96      3.64 o 
  10  -7   4        1.18        2.42      1.73 o 
  -8  -6   4        0.03        2.42      1.73 o 
  -7  -6   4        0.04        1.21      1.56 o 
  -6  -6   4       20.71       21.13      2.94 o 
  -5  -6   4       45.74       55.76      4.33 o 
  -4  -6   4       59.63       61.99      3.98 o 
  -3  -6   4       19.04       17.32      2.08 o 
  -2  -6   4      150.85      154.52      3.07 o 
  -1  -6   4       76.39       66.47      2.00 o 
   0  -6   4        4.80        7.34      0.57 o 
   1  -6   4      694.58      716.60      4.69 o 
   2  -6   4      119.91      125.59      2.69 o 
   3  -6   4      197.65      195.96      3.51 o 
   4  -6   4      240.62      244.11      4.07 o 
   5  -6   4      472.56      463.60      5.86 o 
   6  -6   4        2.73        4.28      2.16 o 
   7  -6   4       51.82       53.88      2.94 o 
   8  -6   4        0.01        0.00      1.21 o 
   9  -6   4        0.30       -0.52      1.56 o 
  10  -6   4       39.91       45.02      4.68 o 
  -9  -5   4        0.93        0.52      1.56 o 
  -8  -5   4        8.49        7.27      2.25 o 
  -7  -5   4       12.08       10.39      2.25 o 
  -6  -5   4       23.08       26.32      3.12 o 
  -5  -5   4      133.18      129.36      5.89 o 
  -4  -5   4        0.60       -0.87      0.87 o 
  -3  -5   4       28.75       26.91      1.21 o 
  -2  -5   4      235.47      251.28      3.04 o 
  -1  -5   4        6.94        7.58      0.79 o 
   0  -5   4      197.43      213.36      2.61 o 
   1  -5   4        7.79        7.42      0.48 o 
   2  -5   4       96.68       95.09      2.25 o 
   3  -5   4       81.13       79.38      3.00 o 
   4  -5   4       39.54       33.38      1.48 o 
   5  -5   4      109.52      114.23      3.37 o 
   6  -5   4      194.82      186.20      4.53 o 
   7  -5   4       15.42       18.34      1.58 o 
   8  -5   4        0.10        0.17      1.39 o 
   9  -5   4       44.81       52.47      4.68 o 
  10  -5   4        8.85        8.66      2.25 o 
  -9  -4   4        0.04       -1.73      1.73 o 
  -8  -4   4        1.41        1.21      1.21 o 
  -7  -4   4        3.52        4.68      1.56 o 
  -6  -4   4      301.19      334.39      9.52 o 
  -5  -4   4       12.51       16.62      2.25 o 
  -4  -4   4        0.37       -0.02      0.69 o 
  -3  -4   4      543.76      577.31     12.99 o 
  -2  -4   4      122.45      113.06      2.68 o 
  -1  -4   4      192.90      246.56      5.54 o 
   0  -4   4       79.56       73.51      1.45 o 
   1  -4   4      621.06      661.72      5.22 o 
   2  -4   4      448.78      460.03      4.62 o 
   3  -4   4      521.47      529.28      5.20 o 
   4  -4   4       23.40       16.94      1.21 o 
   5  -4   4     1465.04     1389.10     16.28 o 
   6  -4   4       47.13       44.35      2.60 o 
   7  -4   4       30.45       28.22      4.16 o 
   8  -4   4       65.97       72.21      5.20 o 
   9  -4   4        0.15        1.73      1.56 o 
  10  -4   4       12.15       11.08      2.60 o 
 -10  -3   4        3.96        3.98      1.90 o 
  -9  -3   4        1.05        0.17      1.39 o 
  -8  -3   4        0.53       -0.69      1.21 o 
  -7  -3   4      173.51      186.67      7.27 o 
  -6  -3   4       22.64       24.42      2.77 o 
  -5  -3   4       11.24       14.20      2.08 o 
  -4  -3   4      263.04      261.83      6.75 o 
  -3  -3   4      155.67      165.89      4.85 o 
  -2  -3   4        0.68        0.92      0.31 o 
  -1  -3   4      609.41      623.60      5.19 o 
   0  -3   4       56.37       66.91      1.70 o 
   1  -3   4     1281.84     1386.30      7.85 o 
   2  -3   4        0.53        0.91      0.45 o 
   3  -3   4       13.69       18.53      1.12 o 
   4  -3   4      359.99      350.50      4.84 o 
   5  -3   4       13.49       17.49      3.55 o 
   6  -3   4      378.80      340.97      9.87 o 
   7  -3   4        0.06        0.87      1.21 o 
   8  -3   4        0.07        0.69      0.86 o 
   9  -3   4       15.28       15.93      2.94 o 
 -10  -2   4        0.04       -0.69      1.39 o 
  -9  -2   4        1.06        1.90      1.56 o 
  -8  -2   4       57.30       54.20      4.33 o 
  -7  -2   4       49.84       53.85      3.98 o 
  -6  -2   4      204.12      207.45      6.93 o 
  -5  -2   4        5.07        7.79      1.73 o 
  -4  -2   4       30.65       28.75      2.25 o 
  -3  -2   4     2631.04     2778.98     19.05 o 
  -2  -2   4       50.91       46.54      1.37 o 
  -1  -2   4      173.76      159.13      7.79 o 
   0  -2   4      443.71      538.63     10.30 o 
   1  -2   4      360.31      418.56      4.06 o 
   2  -2   4     2447.58     2586.32     13.85 o 
   3  -2   4       88.90       87.01      2.06 o 
   4  -2   4       99.42       96.76      2.36 o 
   5  -2   4      935.42      888.35     12.81 o 
   6  -2   4       13.48       12.81      2.08 o 
   7  -2   4        7.18        9.18      1.90 o 
   8  -2   4       38.61       39.86      2.94 o 
   9  -2   4        1.26        0.87      1.21 o 
 -11  -1   4        6.79        9.00      2.42 o 
 -10  -1   4        5.48        8.66      2.42 o 
  -9  -1   4        1.85        0.87      1.39 o 
  -8  -1   4        6.39        3.98      1.56 o 
  -7  -1   4     1105.90     1086.28     16.28 o 
  -6  -1   4        4.03        5.37      1.39 o 
  -5  -1   4      100.95      123.29      4.68 o 
  -4  -1   4      347.27      360.36      7.27 o 
  -3  -1   4      466.78      470.49      7.45 o 
  -2  -1   4      133.84      118.88      1.57 o 
  -1  -1   4      777.30      818.55      5.57 o 
   0  -1   4        2.29        1.64      0.22 o 
   1  -1   4     1324.48     1348.64     17.75 o 
   2  -1   4      122.61      112.78      2.94 o 
   3  -1   4       70.54       70.62      2.70 o 
   4  -1   4      734.42      695.54      7.98 o 
   5  -1   4       10.73       10.05      1.35 o 
   6  -1   4        1.75        4.16      1.56 o 
   7  -1   4        0.61        1.90      1.39 o 
   8  -1   4        0.29        1.03      0.96 o 
   9  -1   4        1.05       -1.08      1.08 o 
 -11   0   4       63.28       70.65      5.54 o 
 -10   0   4        3.63        5.71      1.73 o 
  -9   0   4       11.30       11.08      2.08 o 
  -8   0   4      186.29      184.08      6.93 o 
  -7   0   4       79.29       75.15      4.33 o 
  -6   0   4       33.72       34.81      2.77 o 
  -5   0   4      139.59      148.06      4.85 o 
  -4   0   4       15.47       11.77      1.39 o 
  -3   0   4        3.58        7.49      0.79 o 
  -2   0   4        2.41        1.73      0.87 o 
  -1   0   4       86.65       83.29      1.57 o 
   0   0   4     5233.40     5569.16     16.68 o 
   1   0   4      656.12      692.31      7.62 o 
   2   0   4        5.22       10.29      1.99 o 
   3   0   4        1.89        2.39      0.31 o 
   4   0   4       94.00       89.92      3.55 o 
   5   0   4      552.43      539.50      8.67 o 
   6   0   4       13.80       12.24      3.20 o 
   7   0   4        5.35        2.08      1.39 o 
   8   0   4        1.18        1.00      1.90 o 
 -12   1   4        2.98        6.58      2.08 o 
 -11   1   4        3.81        6.41      2.25 o 
 -10   1   4        5.13        3.12      1.73 o 
  -9   1   4        6.37        3.29      1.39 o 
  -8   1   4       12.92       14.55      2.25 o 
  -7   1   4      281.33      273.26      7.62 o 
  -6   1   4      103.68       88.49      3.98 o 
  -5   1   4      438.50      441.40      8.14 o 
  -4   1   4      562.03      603.55      6.05 o 
  -3   1   4     1802.31     1763.40     25.80 o 
  -2   1   4      162.21      168.40      2.39 o 
  -1   1   4     1899.82     1887.26     14.90 o 
   0   1   4      114.95      114.84      3.46 o 
   1   1   4      535.19      576.82      6.24 o 
   2   1   4      605.80      581.51      6.98 o 
   3   1   4       96.43       91.59      3.11 o 
   4   1   4        2.02        2.25      1.13 o 
   5   1   4       16.56       17.90      1.71 o 
   6   1   4        0.35        0.69      0.87 o 
   7   1   4        7.18        7.14      1.47 o 
   8   1   4        2.09        2.52      1.08 o 
 -12   2   4       10.49       12.99      2.60 o 
 -11   2   4       96.13      109.61      6.23 o 
 -10   2   4        0.91        1.04      1.04 o 
  -9   2   4        5.44        6.93      1.73 o 
  -8   2   4      709.22      702.54     12.64 o 
  -7   2   4       88.92       98.36      4.50 o 
  -6   2   4      297.57      316.20      7.27 o 
  -5   2   4      194.65      206.24      5.37 o 
  -4   2   4        8.59        7.78      0.86 o 
  -3   2   4       31.27       27.19      1.56 o 
  -2   2   4       72.16       59.99      1.42 o 
  -1   2   4      203.43      215.74      1.99 o 
   0   2   4      566.15      581.16      3.09 o 
   1   2   4      130.12      126.62      2.21 o 
   2   2   4       24.98       23.17      1.50 o 
   3   2   4      672.93      668.11      8.63 o 
   4   2   4       63.26       54.88      2.82 o 
   5   2   4       30.44       25.30      3.12 o 
   6   2   4        3.69        1.80      1.82 o 
   7   2   4        9.14        8.31      2.08 o 
 -12   3   4        8.81       11.43      2.42 o 
 -11   3   4        2.47        5.89      1.90 o 
 -10   3   4       15.89       13.51      2.25 o 
  -9   3   4        0.42        0.69      1.04 o 
  -8   3   4      122.58      108.58      4.85 o 
  -7   3   4       63.20       73.94      3.81 o 
  -6   3   4        3.86        4.50      1.04 o 
  -5   3   4        0.80        2.25      0.87 o 
  -4   3   4      435.61      457.20      4.64 o 
  -3   3   4        4.21        4.16      0.54 o 
  -2   3   4        0.25        0.47      0.38 o 
  -1   3   4        8.19        8.70      0.56 o 
   0   3   4      121.20      123.89      1.68 o 
   1   3   4      100.52      105.72      2.28 o 
   2   3   4      629.71      604.79     18.53 o 
   3   3   4       62.58       65.30      2.91 o 
   4   3   4        3.28        2.42      1.21 o 
   5   3   4       13.59       11.78      2.42 o 
   6   3   4        3.95        3.12      1.56 o 
   7   3   4        0.05        1.73      1.73 o 
 -12   4   4        9.96       10.45      2.42 o 
 -11   4   4       32.88       30.48      3.12 o 
 -10   4   4        3.87        1.04      1.04 o 
  -9   4   4       11.69        8.81      1.16 o 
  -8   4   4     1270.63     1213.02     10.82 o 
  -7   4   4       12.59       12.98      0.96 o 
  -6   4   4        4.59        4.67      0.57 o 
  -5   4   4      679.59      672.58     11.08 o 
  -4   4   4       31.63       44.73      1.57 o 
  -3   4   4       35.83       27.18      2.25 o 
  -2   4   4      241.20      216.07      2.90 o 
  -1   4   4        0.52        0.59      0.29 o 
   0   4   4      473.87      488.01      4.35 o 
   1   4   4        3.54        2.25      0.87 o 
   2   4   4       74.44       77.59      2.91 o 
   3   4   4      189.12      192.22      7.97 o 
   4   4   4       79.05       71.86      5.20 o 
   5   4   4       23.63       25.28      3.46 o 
   6   4   4        3.50        1.04      1.21 o 
 -12   5   4       19.42       24.97      2.29 o 
 -11   5   4        2.67        2.17      0.75 o 
 -10   5   4        6.22        9.36      1.51 o 
  -9   5   4       24.63       24.38      1.54 o 
  -8   5   4        0.99        0.37      0.48 o 
  -7   5   4       97.11      108.43      3.97 o 
  -6   5   4        5.98        6.98      0.76 o 
  -5   5   4       50.90       52.66      1.28 o 
  -4   5   4      506.12      491.93      4.54 o 
  -3   5   4       43.32       45.97      1.31 o 
  -2   5   4      149.85      148.28      2.66 o 
  -1   5   4      101.05       97.42      2.10 o 
   0   5   4       12.35       12.73      0.83 o 
   1   5   4       10.89       11.38      1.21 o 
   2   5   4        0.33        0.60      0.87 o 
   3   5   4      147.80      146.15      7.27 o 
   4   5   4        0.10        0.69      1.21 o 
   5   5   4       19.36       20.26      3.12 o 
 -12   6   4        0.10        3.64      1.90 o 
 -11   6   4        2.21        2.25      1.39 o 
 -10   6   4       56.18       56.43      2.95 o 
  -9   6   4       90.16       91.48      5.54 o 
  -8   6   4       31.24       28.89      1.95 o 
  -7   6   4       12.06        9.52      1.90 o 
  -6   6   4       70.97       71.17      4.33 o 
  -5   6   4      403.66      423.22      9.52 o 
  -4   6   4       22.06       30.30      2.60 o 
  -3   6   4       57.53       56.24      2.39 o 
  -2   6   4       41.48       42.04      1.81 o 
  -1   6   4      352.70      327.01      4.20 o 
   0   6   4        2.09        1.77      0.63 o 
   1   6   4       50.85       47.73      2.54 o 
   2   6   4       64.46       61.99      4.85 o 
   3   6   4        0.63        1.90      1.39 o 
   4   6   4       20.87       19.91      3.12 o 
 -12   7   4        1.08        0.87      1.73 o 
 -11   7   4        1.48        1.04      1.21 o 
 -10   7   4       40.65       39.66      4.16 o 
  -9   7   4      161.51      162.60      7.62 o 
  -8   7   4       10.88       10.04      2.08 o 
  -7   7   4      122.40      112.04      5.71 o 
  -6   7   4       31.97       25.63      2.77 o 
  -5   7   4       13.97       11.95      1.90 o 
  -4   7   4       36.26       38.62      2.94 o 
  -3   7   4       15.70       15.47      1.40 o 
  -2   7   4       99.91       99.57      2.91 o 
  -1   7   4        9.53       11.89      1.05 o 
   0   7   4        6.39        5.18      1.47 o 
   1   7   4       19.69       24.59      3.12 o 
   2   7   4       36.66       38.10      4.16 o 
   3   7   4       61.64       53.51      5.02 o 
 -12   8   4        8.16        7.97      2.25 o 
 -11   8   4       19.10       24.07      3.46 o 
 -10   8   4       26.12       19.05      3.12 o 
  -9   8   4       47.31       46.41      4.33 o 
  -8   8   4       17.30       14.37      2.60 o 
  -7   8   4        0.82        2.77      1.39 o 
  -6   8   4        0.55        1.90      1.21 o 
  -5   8   4       33.93       35.67      3.12 o 
  -4   8   4        4.21        2.82      1.21 o 
  -3   8   4       42.79       40.09      2.33 o 
  -2   8   4       50.79       49.83      2.27 o 
  -1   8   4       96.28       85.50      2.50 o 
   0   8   4       20.30       25.21      2.14 o 
   1   8   4       21.79       18.70      2.94 o 
   2   8   4       25.31       21.47      3.29 o 
 -12   9   4       12.68        9.00      2.42 o 
 -11   9   4        0.21        1.73      1.39 o 
 -10   9   4       13.30       14.20      2.77 o 
  -9   9   4       75.76       80.35      5.71 o 
  -8   9   4        0.17       -0.52      1.04 o 
  -7   9   4        2.19        2.42      1.56 o 
  -6   9   4       67.43       78.27      5.02 o 
  -5   9   4       14.95       18.53      2.60 o 
  -4   9   4        0.80        1.98      0.79 o 
  -3   9   4       67.35       62.38      2.57 o 
  -2   9   4        8.22        7.07      1.44 o 
  -1   9   4       15.64       17.34      1.89 o 
   0   9   4        1.50        4.85      1.73 o 
   1   9   4        0.00       -1.04      1.04 o 
 -11  10   4        4.73        5.54      2.08 o 
 -10  10   4      128.52      118.62      7.27 o 
  -9  10   4       57.22       58.53      5.02 o 
  -8  10   4        4.36        8.49      2.08 o 
  -7  10   4        0.01        0.00      1.04 o 
  -6  10   4        0.03        1.39      1.21 o 
  -5  10   4        2.23        2.28      0.79 o 
  -4  10   4        1.86        0.68      0.67 o 
  -3  10   4        9.41        9.04      1.40 o 
  -2  10   4       28.18       27.88      3.64 o 
  -1  10   4       32.73       36.37      4.33 o 
 -10  11   4        1.59        1.39      1.39 o 
  -9  11   4        6.46        7.97      2.25 o 
  -8  11   4       13.05       15.93      2.77 o 
  -7  11   4       16.55       22.17      3.29 o 
  -6  11   4        0.97        1.71      0.96 o 
  -5  11   4       11.35       10.39      2.25 o 
  -4  11   4        2.04        1.65      0.86 o 
  -3  11   4        0.92        0.52      1.21 o 
  -2  11   4        2.45        2.77      1.90 o 
  -8  12   4        9.85        9.70      2.60 o 
  -7  12   4        0.85        2.08      1.73 o 
  -6  12   4        0.39       -1.39      1.73 o 
  -5  12   4        0.04        1.39      1.21 o 
   2 -13   5        8.42        8.83      2.25 o 
   3 -13   5        1.48        0.09      0.98 o 
   4 -13   5        5.09        4.33      1.39 o 
   5 -13   5        0.21        0.15      1.82 o 
   6 -13   5       22.56       21.15      2.39 o 
  -1 -12   5        4.26        5.20      2.25 o 
   0 -12   5        4.94        7.27      2.25 o 
   1 -12   5       20.92       33.77      4.16 o 
   2 -12   5       21.38       22.64      3.72 o 
   3 -12   5       12.08       10.99      1.65 o 
   4 -12   5        0.67        1.46      0.96 o 
   5 -12   5        3.48        4.57      1.28 o 
   6 -12   5       66.60       72.33      4.04 o 
   7 -12   5       17.78       15.68      3.55 o 
  -2 -11   5        2.21        5.02      2.08 o 
  -1 -11   5        2.84        3.81      1.90 o 
   0 -11   5        5.86        8.49      2.08 o 
   1 -11   5        0.07       -0.17      1.04 o 
   2 -11   5       25.19       21.55      2.26 o 
   3 -11   5        7.75        6.85      1.22 o 
   4 -11   5       26.27       24.02      2.20 o 
   5 -11   5       48.05       54.06      3.31 o 
   6 -11   5      219.96      224.05      6.67 o 
   7 -11   5       19.57       19.32      2.08 o 
   8 -11   5        8.00        9.39      1.65 o 
  -4 -10   5        4.80        5.69      1.30 o 
  -3 -10   5        8.17        6.58      2.25 o 
  -2 -10   5       17.23       16.10      2.94 o 
  -1 -10   5       25.08       29.96      3.64 o 
   0 -10   5       25.82       25.80      3.29 o 
   1 -10   5       55.55       48.14      4.16 o 
   2 -10   5      313.75      299.02      7.16 o 
   3 -10   5       69.47       67.70      3.49 o 
   4 -10   5       40.15       34.11      2.45 o 
   5 -10   5      127.34      132.84      4.84 o 
   6 -10   5       68.91       69.56      3.61 o 
   7 -10   5       26.75       21.53      2.19 o 
   8 -10   5        2.06        2.34      1.30 o 
   9 -10   5        7.06       14.55      2.77 o 
  -5  -9   5       10.07       13.69      2.02 o 
  -4  -9   5        0.10       -0.89      0.91 o 
  -3  -9   5       10.30       10.35      1.50 o 
  -2  -9   5        0.22        0.06      0.67 o 
  -1  -9   5        2.72        1.21      1.21 o 
   0  -9   5        1.67        0.98      0.62 o 
   1  -9   5       44.84       44.13      2.01 o 
   2  -9   5       53.41       53.10      2.19 o 
   3  -9   5       78.08       70.69      2.52 o 
   4  -9   5        2.12        3.49      0.73 o 
   5  -9   5      101.69      110.81      3.30 o 
   6  -9   5       39.69       35.89      1.95 o 
   7  -9   5        0.11       -0.34      0.70 o 
   8  -9   5        1.96        0.81      0.70 o 
   9  -9   5        0.90        1.90      1.39 o 
  -6  -8   5        9.83       15.93      2.94 o 
  -5  -8   5        8.75       14.72      2.60 o 
  -4  -8   5       13.74       12.29      2.08 o 
  -3  -8   5        4.97        9.12      2.60 o 
  -2  -8   5       13.29       20.16      1.75 o 
  -1  -8   5        2.65        2.39      0.55 o 
   0  -8   5        7.55        8.68      1.15 o 
   1  -8   5      162.80      153.42      3.49 o 
   2  -8   5      439.64      405.05      5.62 o 
   3  -8   5       43.50       40.71      1.83 o 
   4  -8   5        0.32        0.29      0.48 o 
   5  -8   5      463.18      457.98      6.42 o 
   6  -8   5      116.89      117.96      3.42 o 
   7  -8   5       71.12       68.41      2.68 o 
   8  -8   5        0.08        0.87      0.86 o 
   9  -8   5        0.27        0.87      1.21 o 
  -7  -7   5        7.58       13.68      2.94 o 
  -6  -7   5       34.51       37.23      3.81 o 
  -5  -7   5       63.98       65.98      4.68 o 
  -4  -7   5        2.09        1.39      1.04 o 
  -3  -7   5       13.84       20.26      2.42 o 
  -2  -7   5        0.32        1.47      0.70 o 
  -1  -7   5       10.26       12.30      0.99 o 
   0  -7   5       40.81       43.54      1.73 o 
   1  -7   5      179.10      189.55      2.70 o 
   2  -7   5       73.70       74.76      2.29 o 
   3  -7   5      238.89      236.79      4.24 o 
   4  -7   5        8.31        8.88      0.90 o 
   5  -7   5       90.68       94.91      2.85 o 
   6  -7   5      172.95      163.89      3.90 o 
   7  -7   5        6.59        5.14      0.99 o 
   8  -7   5       20.76       23.72      3.29 o 
   9  -7   5        0.55       -1.39      2.08 o 
  -8  -6   5        3.34        7.10      2.25 o 
  -7  -6   5      121.65      113.94      6.58 o 
  -6  -6   5       93.38       90.57      5.54 o 
  -5  -6   5       12.87       14.89      2.42 o 
  -4  -6   5      179.71      195.68      6.93 o 
  -3  -6   5       10.31        8.66      1.56 o 
  -2  -6   5        6.15        6.86      0.91 o 
  -1  -6   5      218.07      224.91      3.64 o 
   0  -6   5        0.01        0.06      0.32 o 
   1  -6   5      413.88      415.09      3.77 o 
   2  -6   5       14.23       13.82      1.03 o 
   3  -6   5       34.59       34.69      1.89 o 
   4  -6   5       98.86       92.52      2.61 o 
   5  -6   5      768.13      755.98      7.71 o 
   6  -6   5       76.86       75.13      3.12 o 
   7  -6   5       32.20       36.71      3.64 o 
   8  -6   5       35.06       43.12      4.16 o 
   9  -6   5        6.22        6.06      2.08 o 
  -9  -5   5        0.83        1.90      1.73 o 
  -8  -5   5        8.90        9.87      2.42 o 
  -7  -5   5        5.98        6.75      2.42 o 
  -6  -5   5       53.84       58.36      4.33 o 
  -5  -5   5      152.74      161.91      6.41 o 
  -4  -5   5       52.95       59.92      3.64 o 
  -3  -5   5       24.42       25.74      1.71 o 
  -2  -5   5       48.55       50.30      1.37 o 
  -1  -5   5       66.28       55.17      1.71 o 
   0  -5   5        7.86        9.34      0.66 o 
   1  -5   5      522.91      520.63      5.22 o 
   2  -5   5      256.96      252.39      5.16 o 
   3  -5   5       91.44       92.45      2.39 o 
   4  -5   5        9.94       11.29      1.08 o 
   5  -5   5       34.80       30.94      1.82 o 
   6  -5   5       10.94        6.75      1.73 o 
   7  -5   5        0.01       -0.52      1.39 o 
   8  -5   5        0.00        1.04      1.21 o 
   9  -5   5        9.20        8.66      2.25 o 
  -9  -4   5        3.35        1.21      1.56 o 
  -8  -4   5       23.06       21.65      3.12 o 
  -7  -4   5       87.02       97.32      5.54 o 
  -6  -4   5       52.33       61.30      4.16 o 
  -5  -4   5        0.12        0.69      1.04 o 
  -4  -4   5      130.72      130.39      5.20 o 
  -3  -4   5       53.18       60.59      2.00 o 
  -2  -4   5       22.06       17.17      1.18 o 
  -1  -4   5      765.36      778.14      7.19 o 
   0  -4   5       76.06       83.32      1.88 o 
   1  -4   5     1128.05     1137.66      6.36 o 
   2  -4   5       90.94       86.11      2.11 o 
   3  -4   5      471.24      448.35      4.99 o 
   4  -4   5        4.09        3.00      0.67 o 
   5  -4   5        5.75        5.93      0.76 o 
   6  -4   5        1.46        1.21      1.21 o 
   7  -4   5       13.89       14.20      2.42 o 
   8  -4   5       52.62       48.83      4.50 o 
   9  -4   5       12.41       15.59      2.94 o 
 -10  -3   5        2.90        5.20      1.90 o 
  -9  -3   5        2.35        0.17      1.39 o 
  -8  -3   5       45.03       39.48      3.81 o 
  -7  -3   5        1.71        4.33      1.73 o 
  -6  -3   5        0.84        1.04      1.21 o 
  -5  -3   5        0.00        1.73      1.21 o 
  -4  -3   5       18.40       21.37      1.53 o 
  -3  -3   5      226.20      217.96      3.36 o 
  -2  -3   5      382.99      407.62      7.10 o 
  -1  -3   5       74.02       68.32      3.20 o 
   0  -3   5        1.73        2.08      0.52 o 
   1  -3   5      104.41      102.96      2.49 o 
   2  -3   5       80.59       84.80      2.18 o 
   3  -3   5        0.02        0.47      0.32 o 
   4  -3   5      937.71      908.76      7.63 o 
   5  -3   5       56.86       57.32      3.98 o 
   6  -3   5        4.41        6.06      1.56 o 
   7  -3   5        0.28        0.52      1.21 o 
   8  -3   5       13.69       13.85      2.60 o 
   9  -3   5        1.17        0.35      1.21 o 
 -11  -2   5        2.36        0.52      1.56 o 
 -10  -2   5        0.02       -0.17      1.39 o 
  -9  -2   5        0.53        2.08      1.73 o 
  -8  -2   5      124.35      136.11      6.58 o 
  -7  -2   5        4.29        5.02      1.73 o 
  -6  -2   5       91.31      101.48      5.02 o 
  -5  -2   5      122.47      129.70      5.02 o 
  -4  -2   5       12.54       12.64      1.56 o 
  -3  -2   5       37.05       51.78      2.77 o 
  -2  -2   5        7.42        6.07      0.87 o 
  -1  -2   5      144.39      149.61      2.14 o 
   0  -2   5     3145.35     3399.96     15.15 o 
   1  -2   5       10.14       10.83      0.98 o 
   2  -2   5      499.25      463.70      3.69 o 
   3  -2   5      358.47      307.57     14.37 o 
   4  -2   5       85.16       85.02      4.50 o 
   5  -2   5       64.23       64.42      4.16 o 
   6  -2   5        5.75        6.23      1.56 o 
   7  -2   5        6.56        7.45      1.90 o 
   8  -2   5        2.73        3.29      1.56 o 
   9  -2   5        0.18       -0.87      1.56 o 
 -11  -1   5        0.20        1.39      2.08 o 
 -10  -1   5       25.71       33.42      3.98 o 
  -9  -1   5       40.36       40.52      3.81 o 
  -8  -1   5        7.37       10.39      2.08 o 
  -7  -1   5        0.11       11.60      1.90 o 
  -6  -1   5        0.09        0.17      1.04 o 
  -5  -1   5       93.05      100.44      4.33 o 
  -4  -1   5      120.38      106.67      4.16 o 
  -3  -1   5       24.62       21.59      0.91 o 
  -2  -1   5      274.44      267.87      4.33 o 
  -1  -1   5      341.96      367.78      4.44 o 
   0  -1   5       11.90       17.45      1.30 o 
   1  -1   5      372.67      386.34      5.32 o 
   2  -1   5      150.01      138.76      3.48 o 
   3  -1   5       15.49       16.27      1.99 o 
   4  -1   5      169.19      161.41      5.63 o 
   5  -1   5       20.56       17.94      1.70 o 
   6  -1   5       11.10        7.97      1.73 o 
   7  -1   5        2.47       -0.52      1.21 o 
   8  -1   5        8.33        8.14      2.08 o 
 -11   0   5        3.82        9.87      2.42 o 
 -10   0   5        0.36        5.37      1.90 o 
  -9   0   5       23.17       19.91      2.94 o 
  -8   0   5       99.05       88.83      4.85 o 
  -7   0   5        4.15        4.16      1.21 o 
  -6   0   5       35.12       34.81      2.77 o 
  -5   0   5       35.37       44.32      2.02 o 
  -4   0   5       18.88       20.56      1.28 o 
  -3   0   5        1.94        4.81      0.46 o 
  -2   0   5      824.51      866.19      5.07 o 
  -1   0   5      534.56      581.93      8.35 o 
   0   0   5     1321.25     1448.53     11.68 o 
   1   0   5       54.75       54.81      2.07 o 
   2   0   5       79.03       77.94      3.81 o 
   3   0   5      703.13      663.84     12.55 o 
   4   0   5       34.48       30.03      2.07 o 
   5   0   5        0.33        0.27      0.67 o 
   6   0   5        0.01       -0.87      0.87 o 
   7   0   5        0.01        0.52      1.21 o 
   8   0   5        0.06       -1.39      1.56 o 
 -12   1   5        3.08        6.23      2.08 o 
 -11   1   5        1.28        1.39      1.56 o 
 -10   1   5       23.49       20.78      2.77 o 
  -9   1   5      160.52      163.12      6.93 o 
  -8   1   5       21.00       19.22      2.42 o 
  -7   1   5       34.12       40.00      3.12 o 
  -6   1   5        1.75        3.46      1.21 o 
  -5   1   5      633.29      612.15      7.62 o 
  -4   1   5      207.01      248.88      6.49 o 
  -3   1   5      902.37      869.11     10.39 o 
  -2   1   5       17.74       13.82      0.63 o 
  -1   1   5      572.61      585.48      3.28 o 
   0   1   5       56.62       50.07      1.35 o 
   1   1   5       55.86       49.31      1.97 o 
   2   1   5        2.42        2.44      0.67 o 
   3   1   5       60.95       58.62      2.69 o 
   4   1   5        8.14        7.61      1.16 o 
   5   1   5       24.42       25.97      2.12 o 
   6   1   5       27.09       26.17      2.39 o 
   7   1   5        0.69        0.52      2.77 o 
 -12   2   5        0.08        1.56      1.56 o 
 -11   2   5        3.80        1.73      1.39 o 
 -10   2   5       19.47       19.05      2.60 o 
  -9   2   5       66.10       74.46      4.50 o 
  -8   2   5      395.44      400.54      9.70 o 
  -7   2   5       41.87       45.72      3.12 o 
  -6   2   5        2.42        1.90      0.87 o 
  -5   2   5       39.47       28.01      1.58 o 
  -4   2   5        5.44        5.16      0.69 o 
  -3   2   5      165.68      180.66      3.18 o 
  -2   2   5      403.70      400.42      2.95 o 
  -1   2   5      113.98      111.76      1.95 o 
   0   2   5      171.03      188.20      3.05 o 
   1   2   5      280.49      260.46      3.19 o 
   2   2   5        0.52        2.03      0.70 o 
   3   2   5      570.92      561.16      8.43 o 
   4   2   5       15.45       16.50      1.77 o 
   5   2   5        0.01        0.25      0.78 o 
   6   2   5        0.36        1.21      1.30 o 
   7   2   5        0.00       -1.90      1.90 o 
 -12   3   5        3.41        6.58      2.25 o 
 -11   3   5        1.00        2.77      1.56 o 
 -10   3   5       14.02       11.08      2.08 o 
  -9   3   5       24.53       28.57      2.94 o 
  -8   3   5        9.89        7.97      1.73 o 
  -7   3   5       16.69       15.24      1.90 o 
  -6   3   5      200.38      208.32      6.23 o 
  -5   3   5       10.02       10.47      0.91 o 
  -4   3   5        3.79        3.40      0.54 o 
  -3   3   5      212.34      206.08      3.00 o 
  -2   3   5        0.48        0.84      0.30 o 
  -1   3   5      914.87      926.15      4.79 o 
   0   3   5      280.13      255.82      3.16 o 
   1   3   5        2.38        2.33      0.45 o 
   2   3   5        8.75        8.46      1.12 o 
   3   3   5        0.10        1.04      1.73 o 
   4   3   5       23.75       20.43      2.94 o 
   5   3   5        0.27        0.00      1.21 o 
   6   3   5        1.02        3.29      1.73 o 
 -12   4   5        1.50        3.64      1.90 o 
 -11   4   5        0.24        1.73      1.39 o 
 -10   4   5      291.64      272.39      8.83 o 
  -9   4   5        2.24        2.25      1.21 o 
  -8   4   5      150.74      141.30      5.71 o 
  -7   4   5       39.40       35.37      2.07 o 
  -6   4   5        6.93        5.58      1.21 o 
  -5   4   5       18.67       12.91      0.96 o 
  -4   4   5       53.82       47.69      1.79 o 
  -3   4   5        0.30        0.69      0.37 o 
  -2   4   5      461.55      463.65      4.22 o 
  -1   4   5        4.60        5.32      0.67 o 
   0   4   5        5.07        4.80      0.66 o 
   1   4   5      402.69      393.09     10.91 o 
   2   4   5       23.15       25.98      3.12 o 
   3   4   5        6.68        6.75      1.90 o 
   4   4   5        0.54        0.69      1.04 o 
   5   4   5        5.30        5.02      2.08 o 
 -12   5   5        3.64        0.52      1.39 o 
 -11   5   5       22.90       20.33      2.00 o 
 -10   5   5       40.62       37.31      2.60 o 
  -9   5   5        1.08        1.34      0.83 o 
  -8   5   5        0.17        0.62      1.13 o 
  -7   5   5        0.20       -0.86      0.86 o 
  -6   5   5      104.65      102.51      4.85 o 
  -5   5   5       17.74       15.64      1.65 o 
  -4   5   5       13.34       10.23      0.76 o 
  -3   5   5       34.55       36.34      1.36 o 
  -2   5   5       19.24       22.74      1.04 o 
  -1   5   5       11.97       14.03      0.85 o 
   0   5   5      179.10      171.42      3.58 o 
   1   5   5        0.00        1.39      1.04 o 
   2   5   5       11.37       12.81      2.25 o 
   3   5   5        1.03        0.52      1.21 o 
   4   5   5        3.05        2.60      1.56 o 
 -12   6   5        5.66        5.02      1.90 o 
 -11   6   5        9.35        9.93      2.86 o 
 -10   6   5      108.54      104.10      4.07 o 
  -9   6   5        3.55        2.42      0.83 o 
  -8   6   5        1.36        2.42      1.56 o 
  -7   6   5       45.64       42.08      3.46 o 
  -6   6   5        0.60        0.87      0.87 o 
  -5   6   5        1.05        1.73      0.87 o 
  -4   6   5        0.05        0.87      0.87 o 
  -3   6   5       58.55       62.50      2.21 o 
  -2   6   5       39.70       40.70      1.81 o 
  -1   6   5        0.06        0.35      0.73 o 
   0   6   5       22.62       21.30      2.94 o 
   1   6   5        2.95        3.46      1.56 o 
   2   6   5       16.25       16.10      2.77 o 
   3   6   5       11.21       10.56      2.42 o 
 -12   7   5        0.23       -1.21      1.21 o 
 -11   7   5        3.88        3.46      1.56 o 
 -10   7   5        7.07        6.46      1.18 o 
  -9   7   5        2.10        3.12      1.39 o 
  -8   7   5       86.33       76.89      5.20 o 
  -7   7   5       81.14       81.73      5.02 o 
  -6   7   5       19.06       19.57      2.42 o 
  -5   7   5        3.50        5.71      1.39 o 
  -4   7   5       79.79       81.05      3.24 o 
  -3   7   5        2.41        0.98      0.87 o 
  -2   7   5        2.03        2.97      0.65 o 
  -1   7   5       27.99       25.45      2.94 o 
   0   7   5        0.04       -1.39      1.56 o 
   1   7   5        1.65        1.90      1.39 o 
   2   7   5        3.93        2.77      1.39 o 
 -12   8   5        3.38        2.08      1.90 o 
 -11   8   5        0.38       -1.04      1.21 o 
 -10   8   5        4.53        3.29      1.73 o 
  -9   8   5        0.07       -0.52      1.39 o 
  -8   8   5        0.47        0.35      0.87 o 
  -7   8   5       41.86       42.43      3.64 o 
  -6   8   5        2.31        1.21      0.87 o 
  -5   8   5        6.49        5.39      0.98 o 
  -4   8   5        2.39        3.01      0.79 o 
  -3   8   5       33.99       32.30      1.88 o 
  -2   8   5        6.79        5.03      1.10 o 
  -1   8   5       82.04       75.09      3.79 o 
   0   8   5        1.47        0.87      1.21 o 
   1   8   5        6.54        6.06      2.08 o 
 -12   9   5        0.83       -1.90      1.90 o 
 -11   9   5       10.90        9.52      2.25 o 
 -10   9   5        0.59       -0.17      1.56 o 
  -9   9   5        1.33        1.04      1.21 o 
  -8   9   5        1.32        2.25      1.21 o 
  -7   9   5        1.79        0.69      1.04 o 
  -6   9   5        2.78        1.39      1.39 o 
  -5   9   5      102.08      105.20      4.10 o 
  -4   9   5        8.90        8.34      1.16 o 
  -3   9   5       15.80       22.44      2.07 o 
  -2   9   5       24.49       25.32      3.12 o 
  -1   9   5       12.61       15.24      2.77 o 
   0   9   5        0.99        0.52      1.21 o 
 -11  10   5        6.06        4.33      1.90 o 
 -10  10   5        0.11        0.52      1.39 o 
  -9  10   5        1.82        0.35      1.56 o 
  -8  10   5        1.02        0.17      0.87 o 
  -7  10   5        1.19        2.08      1.39 o 
  -6  10   5        5.18        6.04      1.16 o 
  -5  10   5       17.31       14.10      1.65 o 
  -4  10   5       14.60       15.63      1.53 o 
  -3  10   5       19.59       24.94      3.64 o 
  -2  10   5       23.90       28.23      3.81 o 
 -10  11   5       12.64        9.35      2.42 o 
  -9  11   5       12.24        9.87      2.42 o 
  -8  11   5        0.01       -0.35      1.04 o 
  -7  11   5        5.39        3.77      1.73 o 
  -6  11   5        1.73        1.82      0.91 o 
  -5  11   5        3.83        3.86      1.65 o 
  -4  11   5        0.48       -0.87      1.39 o 
   3 -13   6        3.86        2.73      1.12 o 
   4 -13   6        4.12        3.93      1.25 o 
  -1 -12   6       15.96       14.89      2.94 o 
   0 -12   6        1.05        5.37      2.25 o 
   1 -12   6        2.06        0.52      1.39 o 
   2 -12   6        3.30        4.68      1.73 o 
   3 -12   6        2.00        0.84      0.91 o 
   4 -12   6       12.49       10.64      1.71 o 
   5 -12   6       25.20       25.23      2.56 o 
   6 -12   6        0.38        1.56      1.56 o 
   7 -12   6        0.03       -0.37      0.83 o 
  -2 -11   6        5.11        3.98      1.90 o 
  -1 -11   6        0.13        0.87      1.39 o 
   0 -11   6       10.90       12.12      2.60 o 
   1 -11   6        0.26        0.87      1.21 o 
   2 -11   6        2.34        3.72      1.10 o 
   3 -11   6        6.83        4.55      1.16 o 
   4 -11   6       33.29       28.43      2.44 o 
   5 -11   6        8.71       10.01      1.62 o 
   6 -11   6       13.39       14.96      3.20 o 
   7 -11   6        6.71        7.74      1.40 o 
   8 -11   6        2.25        2.77      2.08 o 
  -4 -10   6        0.16        1.90      1.56 o 
  -3 -10   6       16.04       19.74      3.29 o 
  -2 -10   6        0.01       -0.35      1.21 o 
  -1 -10   6        2.04        2.94      1.73 o 
   0 -10   6       75.48       75.67      5.37 o 
   1 -10   6       14.00       16.62      2.60 o 
   2 -10   6       14.25       11.18      1.47 o 
   3 -10   6       17.35       20.87      1.96 o 
   4 -10   6       27.59       24.61      2.19 o 
   5 -10   6       15.95       12.24      1.73 o 
   6 -10   6       30.26       31.97      2.49 o 
   7 -10   6        0.17        1.01      0.96 o 
   8 -10   6        0.22        1.90      1.56 o 
  -5  -9   6        0.01        1.51      0.99 o 
  -4  -9   6        4.65        3.68      1.16 o 
  -3  -9   6        3.17        3.51      0.91 o 
  -2  -9   6        0.12        0.69      1.21 o 
  -1  -9   6       13.44        9.88      1.33 o 
   0  -9   6       10.30        9.25      1.28 o 
   1  -9   6       12.09       10.15      1.33 o 
   2  -9   6       15.75       15.02      1.25 o 
   3  -9   6        0.15       -0.37      0.54 o 
   4  -9   6       54.34       52.72      2.37 o 
   5  -9   6        4.92        5.54      0.98 o 
   6  -9   6        3.89        2.95      0.86 o 
   7  -9   6       25.61       28.00      2.32 o 
   8  -9   6        8.21        8.19      1.45 o 
   9  -9   6        7.60        7.83      1.58 o 
  -6  -8   6        0.22       -0.17      1.56 o 
  -5  -8   6        0.79        0.35      1.21 o 
  -4  -8   6        3.31        4.16      1.39 o 
  -3  -8   6        0.11        0.22      0.78 o 
  -2  -8   6        0.21        1.13      0.70 o 
  -1  -8   6       29.06       25.71      1.44 o 
   0  -8   6      428.22      387.40      6.95 o 
   1  -8   6        0.34        0.74      0.72 o 
   2  -8   6        9.16       11.42      0.93 o 
   3  -8   6       17.05       15.84      1.24 o 
   4  -8   6      126.38      129.97      4.31 o 
   5  -8   6      164.93      166.11      4.01 o 
   6  -8   6        0.66        0.74      0.62 o 
   7  -8   6        6.86        7.17      1.40 o 
   8  -8   6        5.92        4.42      1.22 o 
   9  -8   6        0.00        2.42      2.60 o 
  -7  -7   6        3.86       15.59      2.94 o 
  -6  -7   6        0.04        1.04      1.21 o 
  -5  -7   6        8.97        9.35      2.08 o 
  -4  -7   6        0.65       -1.04      1.21 o 
  -3  -7   6       36.04       32.90      2.94 o 
  -2  -7   6       94.05       98.30      2.77 o 
  -1  -7   6        1.62        2.35      0.50 o 
   0  -7   6       98.38       96.96      2.41 o 
   1  -7   6       63.12       54.70      2.03 o 
   2  -7   6        3.84        3.89      0.96 o 
   3  -7   6      149.80      158.02      3.61 o 
   4  -7   6      140.97      137.68      3.40 o 
   5  -7   6        4.90        5.43      0.87 o 
   6  -7   6       41.44       43.80      2.82 o 
   7  -7   6       12.91       14.84      1.82 o 
   8  -7   6        0.05       -1.04      1.04 o 
   9  -7   6       18.50       24.76      3.81 o 
  -8  -6   6       27.15       33.77      3.98 o 
  -7  -6   6        6.97       11.26      2.42 o 
  -6  -6   6       59.29       60.61      4.50 o 
  -5  -6   6        9.56        7.62      1.73 o 
  -4  -6   6        0.75       -1.39      1.39 o 
  -3  -6   6       12.31       13.44      1.35 o 
  -2  -6   6        2.06        3.12      0.79 o 
  -1  -6   6      219.20      215.87      3.64 o 
   0  -6   6      142.78      129.93      2.68 o 
   1  -6   6       47.39       47.81      1.79 o 
   2  -6   6       71.44       70.79      2.30 o 
   3  -6   6      516.48      481.65      9.18 o 
   4  -6   6      115.32      116.97      3.57 o 
   5  -6   6      254.10      250.93      4.61 o 
   6  -6   6        0.19        0.91      0.91 o 
   7  -6   6        2.79        4.85      1.90 o 
   8  -6   6        0.69        1.21      1.56 o 
   9  -6   6        0.48        0.69      1.21 o 
  -9  -5   6        2.03        2.25      2.08 o 
  -8  -5   6       27.05       23.72      3.46 o 
  -7  -5   6       27.29       27.71      3.29 o 
  -6  -5   6        7.34        7.45      1.90 o 
  -5  -5   6        2.80       -0.17      1.04 o 
  -4  -5   6        0.32       -0.52      1.04 o 
  -3  -5   6        0.10        0.00      0.61 o 
  -2  -5   6        0.02       -0.43      0.49 o 
  -1  -5   6       84.57       81.97      2.11 o 
   0  -5   6      158.59      161.72      2.84 o 
   1  -5   6       11.49       10.40      0.84 o 
   2  -5   6      187.92      185.90      3.51 o 
   3  -5   6      247.94      237.96      4.62 o 
   4  -5   6       84.48       87.93      2.54 o 
   5  -5   6        3.60        4.83      1.10 o 
   6  -5   6       82.93       73.77      5.02 o 
   7  -5   6       44.22       39.14      3.98 o 
   8  -5   6       21.05       22.34      3.29 o 
   9  -5   6        5.41        8.31      2.60 o 
  -9  -4   6       17.76       23.20      3.46 o 
  -8  -4   6      132.68      139.92      7.10 o 
  -7  -4   6        5.08        2.60      1.39 o 
  -6  -4   6       51.05       55.59      4.33 o 
  -5  -4   6        5.23        2.60      1.21 o 
  -4  -4   6       13.86       12.32      1.56 o 
  -3  -4   6      273.15      276.33      4.52 o 
  -2  -4   6        3.25        2.95      0.49 o 
  -1  -4   6     1388.75     1383.63      9.23 o 
   0  -4   6       13.64       17.12      1.21 o 
   1  -4   6      159.25      138.10      3.80 o 
   2  -4   6      176.86      171.20      3.13 o 
   3  -4   6       87.47       80.89      2.45 o 
   4  -4   6       19.87       16.84      1.59 o 
   5  -4   6       26.63       28.40      2.94 o 
   6  -4   6        0.11        0.69      1.04 o 
   7  -4   6       14.02       11.78      2.25 o 
   8  -4   6        3.72        3.29      1.90 o 
 -10  -3   6        0.17       -0.52      1.56 o 
  -9  -3   6       19.50       21.30      3.29 o 
  -8  -3   6       14.53       15.76      2.60 o 
  -7  -3   6       15.40       19.57      2.60 o 
  -6  -3   6        0.32        1.04      1.04 o 
  -5  -3   6       59.65       55.07      3.64 o 
  -4  -3   6      335.72      329.31      5.74 o 
  -3  -3   6       44.00       52.16      1.87 o 
  -2  -3   6        2.01        3.09      0.58 o 
  -1  -3   6      133.12      132.02      2.33 o 
   0  -3   6       49.61       55.12      1.82 o 
   1  -3   6       25.49       32.38      3.12 o 
   2  -3   6        0.29        1.13      0.78 o 
   3  -3   6        1.85        2.42      0.73 o 
   4  -3   6       37.44       35.33      3.12 o 
   5  -3   6       77.26       63.03      4.33 o 
   6  -3   6        6.18        8.66      1.90 o 
   7  -3   6       29.93       32.73      3.64 o 
   8  -3   6        4.81        4.85      1.90 o 
 -11  -2   6        1.17        6.23      2.42 o 
 -10  -2   6        0.25        3.46      1.56 o 
  -9  -2   6        7.24        6.75      2.25 o 
  -8  -2   6        2.21        0.35      1.56 o 
  -7  -2   6        5.51        1.90      1.21 o 
  -6  -2   6        7.60        9.00      1.90 o 
  -5  -2   6       24.80       30.54      1.89 o 
  -4  -2   6        1.81        0.94      1.39 o 
  -3  -2   6      252.98      254.03      4.19 o 
  -2  -2   6      117.66      123.05      2.22 o 
  -1  -2   6       96.76       92.31      1.96 o 
   0  -2   6      734.67      730.57     12.73 o 
   1  -2   6       13.33       18.88      1.35 o 
   2  -2   6       73.01       66.51      2.20 o 
   3  -2   6      316.98      297.01      5.86 o 
   4  -2   6       16.93       12.64      1.40 o 
   5  -2   6       83.18       81.39      5.02 o 
   6  -2   6        0.81        2.08      1.39 o 
   7  -2   6        9.02        8.14      1.90 o 
   8  -2   6        8.46        7.97      2.25 o 
 -11  -1   6        7.86        7.62      2.25 o 
 -10  -1   6        0.16        3.12      1.90 o 
  -9  -1   6        0.71        1.39      1.39 o 
  -8  -1   6        3.26        1.39      1.21 o 
  -7  -1   6        5.62        2.77      1.04 o 
  -6  -1   6      187.61      196.54      6.58 o 
  -5  -1   6       15.28       12.03      0.72 o 
  -4  -1   6       39.85       35.68      1.11 o 
  -3  -1   6        0.83        1.78      0.28 o 
  -2  -1   6       55.09       53.54      1.50 o 
  -1  -1   6      480.91      487.26      4.01 o 
   0  -1   6        2.36        3.13      0.57 o 
   1  -1   6       58.64       58.07      1.93 o 
   2  -1   6       42.90       39.47      2.16 o 
   3  -1   6       88.23       85.97      3.23 o 
   4  -1   6        6.66        5.52      0.98 o 
   5  -1   6       72.18       64.10      3.28 o 
   6  -1   6        0.23        0.87      1.39 o 
   7  -1   6        6.12        4.85      1.56 o 
 -11   0   6        3.31        2.77      1.73 o 
 -10   0   6        4.04        2.77      1.73 o 
  -9   0   6        0.36        1.04      1.21 o 
  -8   0   6       27.35       24.94      2.94 o 
  -7   0   6        0.18        0.87      1.39 o 
  -6   0   6        3.24        6.41      1.56 o 
  -5   0   6       20.80       25.25      1.71 o 
  -4   0   6       57.33       66.70      1.99 o 
  -3   0   6      282.24      282.82      3.98 o 
  -2   0   6      316.28      337.57      4.07 o 
  -1   0   6        7.08        8.58      0.58 o 
   0   0   6      728.26      739.02      5.53 o 
   1   0   6       61.07       71.48      2.11 o 
   2   0   6       27.30       34.14      3.29 o 
   3   0   6       21.90       21.93      2.60 o 
   4   0   6        5.78        6.14      1.47 o 
   5   0   6       15.95       18.45      1.82 o 
   6   0   6        4.46        3.46      1.10 o 
   7   0   6        2.29        2.60      1.56 o 
 -12   1   6       20.87       23.72      3.64 o 
 -11   1   6        4.96        0.87      1.39 o 
 -10   1   6        0.11        1.73      1.21 o 
  -9   1   6        0.01        1.39      1.39 o 
  -8   1   6        5.68        6.23      1.56 o 
  -7   1   6       99.00       95.59      4.85 o 
  -6   1   6        0.14        1.76      0.67 o 
  -5   1   6      138.76      130.79     10.74 o 
  -4   1   6      241.24      242.60      5.11 o 
  -3   1   6      179.66      178.64      3.36 o 
  -2   1   6      256.79      249.22      4.12 o 
  -1   1   6      310.48      312.62      2.52 o 
   0   1   6        7.89        6.07      0.60 o 
   1   1   6      318.50      299.93      6.32 o 
   2   1   6        9.68        8.13      1.47 o 
   3   1   6      187.72      182.25      4.86 o 
   4   1   6       40.81       39.86      2.54 o 
   5   1   6        0.34        2.79      1.13 o 
   6   1   6       27.14       29.81      2.61 o 
 -12   2   6        0.06        2.94      1.56 o 
 -11   2   6        0.17        0.52      1.56 o 
 -10   2   6       21.18       20.09      2.77 o 
  -9   2   6       53.72       54.03      4.16 o 
  -8   2   6        0.62        0.87      1.04 o 
  -7   2   6       51.44       55.76      3.64 o 
  -6   2   6       15.28       16.71      1.35 o 
  -5   2   6       49.77       53.49      2.32 o 
  -4   2   6      232.56      238.10      5.89 o 
  -3   2   6       38.88       35.35      1.10 o 
  -2   2   6      201.49      211.53      2.16 o 
  -1   2   6      445.49      425.44      3.93 o 
   0   2   6       51.32       52.24      1.53 o 
   1   2   6      387.74      368.97      5.94 o 
   2   2   6      101.16       97.36      3.41 o 
   3   2   6       32.53       34.27      2.24 o 
   4   2   6        6.74        5.81      1.22 o 
   5   2   6        2.00        3.13      1.12 o 
   6   2   6        0.05        0.72      0.79 o 
 -12   3   6       22.18       24.59      3.29 o 
 -11   3   6       16.51       15.07      2.60 o 
 -10   3   6        0.20        1.39      1.39 o 
  -9   3   6       25.49       24.76      2.77 o 
  -8   3   6       23.48       21.99      2.42 o 
  -7   3   6        5.28        2.08      1.04 o 
  -6   3   6       12.32        9.03      0.99 o 
  -5   3   6       84.89       82.95      2.61 o 
  -4   3   6        8.47        8.08      0.86 o 
  -3   3   6      198.23      190.44      2.96 o 
  -2   3   6        3.89        2.96      0.40 o 
  -1   3   6      133.51      124.94      2.16 o 
   0   3   6      160.24      158.87      2.82 o 
   1   3   6       74.91       74.30      2.82 o 
   2   3   6        1.24        0.71      0.67 o 
   3   3   6       65.16       67.98      5.63 o 
   4   3   6       12.25        9.18      2.25 o 
   5   3   6        8.47        7.79      2.08 o 
 -12   4   6       11.49       11.08      2.08 o 
 -11   4   6        2.71        2.25      1.39 o 
 -10   4   6       88.40       79.14      4.85 o 
  -9   4   6       31.55       35.50      3.29 o 
  -8   4   6        4.45        3.38      1.04 o 
  -7   4   6      143.29      140.06      4.22 o 
  -6   4   6        2.15        0.65      0.45 o 
  -5   4   6       82.23       77.70      2.54 o 
  -4   4   6      141.44      143.60      2.86 o 
  -3   4   6       31.56       33.70      1.25 o 
  -2   4   6        2.79        3.63      0.53 o 
  -1   4   6     1036.60     1053.01      9.04 o 
   0   4   6        9.92       11.32      1.40 o 
   1   4   6        1.39        0.00      1.04 o 
   2   4   6       26.27       34.98      3.64 o 
   3   4   6        0.09        2.94      1.73 o 
   4   4   6        0.13       -0.87      1.21 o 
 -12   5   6        0.17       -0.89      1.21 o 
 -11   5   6       54.20       53.30      3.72 o 
 -10   5   6        3.72        2.75      1.21 o 
  -9   5   6        6.66        4.24      0.98 o 
  -8   5   6       21.92       24.41      2.94 o 
  -7   5   6        7.74        9.18      1.90 o 
  -6   5   6        3.54        5.54      1.39 o 
  -5   5   6       44.16       40.87      3.12 o 
  -4   5   6       48.84       52.74      1.71 o 
  -3   5   6        6.98        6.59      0.62 o 
  -2   5   6       54.61       54.42      2.06 o 
  -1   5   6        1.59        0.63      0.63 o 
   0   5   6       14.02       13.68      2.42 o 
   1   5   6        4.38        8.31      2.08 o 
   2   5   6        0.20        0.00      1.04 o 
   3   5   6       10.65       15.93      2.77 o 
 -12   6   6       10.05        8.05      1.50 o 
 -11   6   6        0.18        0.17      0.86 o 
 -10   6   6        8.60        6.70      1.25 o 
  -9   6   6        6.15        6.92      1.82 o 
  -8   6   6        4.26        5.37      1.39 o 
  -7   6   6        0.24        0.35      1.04 o 
  -6   6   6        0.43        1.73      1.04 o 
  -5   6   6       46.52       42.95      3.12 o 
  -4   6   6        4.84        2.86      0.70 o 
  -3   6   6        0.65        1.33      0.63 o 
  -2   6   6       73.89       72.18      3.43 o 
  -1   6   6        5.67        6.62      2.08 o 
   0   6   6       36.74       43.46      4.16 o 
   1   6   6       13.46       15.24      2.77 o 
   2   6   6       10.95       13.85      2.77 o 
   3   6   6       13.36       11.60      2.60 o 
 -12   7   6        8.18        7.97      2.25 o 
 -11   7   6        4.36        3.12      1.73 o 
 -10   7   6        3.36       -0.17      1.04 o 
  -9   7   6       33.63       28.40      3.64 o 
  -8   7   6       26.14       24.24      2.94 o 
  -7   7   6        0.03       -0.17      0.87 o 
  -6   7   6       49.66       45.54      3.64 o 
  -5   7   6        8.18        7.62      1.10 o 
  -4   7   6       85.94       87.65      2.90 o 
  -3   7   6        2.14        3.28      1.04 o 
  -2   7   6        0.02       -1.30      1.30 o 
  -1   7   6       20.97       22.20      2.07 o 
   0   7   6        5.36        8.49      2.60 o 
   1   7   6        0.72        1.21      1.04 o 
 -12   8   6        0.18        2.42      1.90 o 
 -11   8   6        1.60       -0.17      1.21 o 
 -10   8   6        0.07        1.73      1.21 o 
  -9   8   6       22.80       25.11      3.29 o 
  -8   8   6        2.89        1.39      1.04 o 
  -7   8   6        0.11        1.39      1.21 o 
  -6   8   6        0.72        0.69      0.87 o 
  -5   8   6        2.12        1.99      0.86 o 
  -4   8   6        0.03        1.24      0.61 o 
  -3   8   6       20.80       22.32      2.19 o 
  -2   8   6        0.61        1.39      0.96 o 
  -1   8   6        1.48        1.04      0.86 o 
   0   8   6        0.34        3.12      1.73 o 
 -11   9   6        0.00       -0.69      1.56 o 
 -10   9   6        3.05       -0.87      1.21 o 
  -9   9   6        9.92        9.52      2.25 o 
  -8   9   6        0.03        0.00      1.04 o 
  -7   9   6       43.36       44.33      3.98 o 
  -6   9   6        4.09        5.61      1.16 o 
  -5   9   6        0.88        0.94      0.83 o 
  -4   9   6        0.18        1.41      0.91 o 
  -3   9   6       34.03       38.34      2.93 o 
  -2   9   6        0.01        0.27      0.79 o 
  -1   9   6       10.73       15.93      3.12 o 
 -10  10   6        7.67        4.68      1.90 o 
  -9  10   6        4.80        6.75      2.08 o 
  -8  10   6        4.00        5.02      1.73 o 
  -7  10   6       10.77        9.28      1.47 o 
  -6  10   6        7.97        8.89      1.47 o 
  -5  10   6        0.00        0.25      0.83 o 
  -4  10   6        8.30       12.29      1.82 o 
  -3  10   6        0.00        3.46      2.08 o 
  -8  11   6        0.17       -0.39      0.91 o 
  -7  11   6        5.50        5.39      2.16 o 
  -6  11   6        0.05        0.16      1.65 o 
   0 -12   7        4.76        2.25      1.39 o 
   1 -12   7        1.85        3.81      1.90 o 
   2 -12   7        2.63        3.41      1.25 o 
   3 -12   7        0.85        1.73      1.65 o 
   4 -12   7        0.01       -0.61      0.98 o 
   5 -12   7        4.70        8.71      1.59 o 
  -2 -11   7        8.64       16.28      3.12 o 
  -1 -11   7        8.10        5.37      1.90 o 
   0 -11   7        7.46        9.52      2.08 o 
   1 -11   7        0.01        1.04      1.04 o 
   2 -11   7        0.07        0.39      0.95 o 
   3 -11   7        3.63        1.84      0.96 o 
   4 -11   7        1.41        0.37      0.79 o 
   5 -11   7        1.89        3.32      1.99 o 
   6 -11   7        0.75        0.61      0.89 o 
   7 -11   7       16.65       20.95      3.29 o 
  -4 -10   7        1.11        2.42      1.73 o 
  -3 -10   7        5.70        6.23      2.08 o 
  -2 -10   7        8.93        8.49      2.08 o 
  -1 -10   7        2.16        2.60      0.87 o 
   0 -10   7        4.77        2.46      0.91 o 
   1 -10   7       47.67       51.34      2.93 o 
   2 -10   7        0.08        0.08      1.00 o 
   3 -10   7       28.95       28.75      1.85 o 
   4 -10   7      118.73      125.98      4.14 o 
   5 -10   7       16.68       13.99      1.36 o 
   6 -10   7       23.11       24.94      3.64 o 
   7 -10   7        7.47        5.54      1.73 o 
  -5  -9   7        0.00        0.62      2.68 o 
  -4  -9   7        6.86        7.12      1.40 o 
  -3  -9   7        9.73        7.10      2.25 o 
  -2  -9   7        1.47        1.90      1.21 o 
  -1  -9   7       50.19       48.34      2.86 o 
   0  -9   7       61.85       56.78      2.98 o 
   1  -9   7       68.28       56.39      2.88 o 
   2  -9   7        2.85        3.72      0.62 o 
   3  -9   7        1.80        2.70      1.08 o 
   4  -9   7        0.02        1.48      0.63 o 
   5  -9   7       13.34       14.84      1.36 o 
   6  -9   7        4.71        3.75      1.65 o 
   7  -9   7        0.24        0.35      0.96 o 
   8  -9   7        0.01        0.46      2.60 o 
  -6  -8   7        0.55       -1.21      1.56 o 
  -5  -8   7        3.61        6.93      1.90 o 
  -4  -8   7        0.03       -0.17      1.04 o 
  -3  -8   7        1.33        3.07      0.96 o 
  -2  -8   7       55.82       52.35      2.18 o 
  -1  -8   7        5.42        3.65      1.21 o 
   0  -8   7        0.04        2.37      0.79 o 
   1  -8   7       19.66       20.61      1.65 o 
   2  -8   7       25.72       25.17      1.62 o 
   3  -8   7        2.96        3.41      0.77 o 
   4  -8   7      140.34      136.42      3.69 o 
   5  -8   7        4.02        3.37      1.65 o 
   6  -8   7       54.57       50.54      3.18 o 
   7  -8   7       13.18       14.02      1.89 o 
   8  -8   7       17.65       15.76      2.77 o 
  -7  -7   7        1.48       -0.87      1.39 o 
  -6  -7   7        5.03        5.37      1.73 o 
  -5  -7   7        3.61        4.33      1.56 o 
  -4  -7   7       29.03       30.13      2.94 o 
  -3  -7   7        4.07        3.61      1.73 o 
  -2  -7   7        8.12        7.03      0.90 o 
  -1  -7   7       74.46       69.81      2.29 o 
   0  -7   7      301.53      289.33     10.82 o 
   1  -7   7        0.33       -0.21      0.58 o 
   2  -7   7      247.17      250.70      4.76 o 
   3  -7   7       71.32       74.55      2.61 o 
   4  -7   7        2.73        2.74      0.64 o 
   5  -7   7        7.04        8.49      1.82 o 
   6  -7   7        0.81        0.17      1.73 o 
   7  -7   7       20.02       24.53      2.42 o 
   8  -7   7        0.00       -1.25      1.25 o 
  -8  -6   7       22.65       20.43      3.12 o 
  -7  -6   7        0.02        3.98      1.90 o 
  -6  -6   7        0.36       -1.21      1.21 o 
  -5  -6   7        4.74        4.85      1.56 o 
  -4  -6   7        9.28        5.38      1.04 o 
  -3  -6   7        4.83        5.00      0.91 o 
  -2  -6   7       53.54       40.61      2.16 o 
  -1  -6   7       28.09       27.72      1.51 o 
   0  -6   7       11.34       10.67      0.85 o 
   1  -6   7      253.51      237.53      4.25 o 
   2  -6   7       69.95       66.42      2.34 o 
   3  -6   7      427.29      431.90      6.94 o 
   4  -6   7      130.88      122.28      4.40 o 
   5  -6   7       13.10       13.62      1.58 o 
   6  -6   7       24.85       26.75      2.33 o 
   7  -6   7        0.01        0.35      1.56 o 
   8  -6   7        9.07        6.41      2.25 o 
  -9  -5   7        0.63        3.64      2.08 o 
  -8  -5   7       13.15       13.16      2.77 o 
  -7  -5   7       19.91       19.91      2.94 o 
  -6  -5   7        0.08        2.08      1.73 o 
  -5  -5   7        3.41        1.73      1.21 o 
  -4  -5   7        9.79        9.85      1.28 o 
  -3  -5   7       14.71       12.36      1.73 o 
  -2  -5   7       64.16       60.60      2.49 o 
  -1  -5   7       12.28       12.05      0.93 o 
   0  -5   7      304.16      296.02      5.24 o 
   1  -5   7       55.03       57.85      2.75 o 
   2  -5   7      697.34      690.76      9.61 o 
   3  -5   7      328.42      308.74      6.84 o 
   4  -5   7       70.81       68.81      3.24 o 
   5  -5   7       77.09       79.49      3.67 o 
   6  -5   7       55.03       58.37      3.42 o 
   7  -5   7        2.90        2.25      1.39 o 
   8  -5   7       20.62       21.47      3.29 o 
  -9  -4   7        3.63        4.50      2.08 o 
  -8  -4   7       63.71       61.30      4.85 o 
  -7  -4   7        8.14        6.23      1.56 o 
  -6  -4   7       22.43       20.95      2.60 o 
  -5  -4   7        1.37        2.42      0.83 o 
  -4  -4   7      102.13       92.61      3.30 o 
  -3  -4   7      186.14      186.82      3.16 o 
  -2  -4   7       19.96       21.07      1.33 o 
  -1  -4   7      770.71      734.01     10.77 o 
   0  -4   7       22.34       23.01      2.16 o 
   1  -4   7      247.94      235.57      5.33 o 
   2  -4   7       46.78       43.29      7.27 o 
   3  -4   7       18.13       17.85      1.71 o 
   4  -4   7        1.84        0.45      0.87 o 
   5  -4   7        9.32        8.83      2.08 o 
   6  -4   7        0.15       -1.39      1.56 o 
   7  -4   7       14.17       16.80      2.94 o 
   8  -4   7        0.58        0.35      1.39 o 
 -10  -3   7        0.21        4.33      2.42 o 
  -9  -3   7        6.96        9.70      2.42 o 
  -8  -3   7        9.30        7.79      1.90 o 
  -7  -3   7       24.72       20.95      2.60 o 
  -6  -3   7      122.37      114.64      5.54 o 
  -5  -3   7       58.76       50.32      2.63 o 
  -4  -3   7        1.91        1.76      0.50 o 
  -3  -3   7       21.70       20.36      1.12 o 
  -2  -3   7        1.95        3.82      0.63 o 
  -1  -3   7        4.95        3.85      0.67 o 
   0  -3   7        1.38        1.45      0.42 o 
   1  -3   7       51.27       45.39      2.33 o 
   2  -3   7      204.96      201.12      6.93 o 
   3  -3   7       27.76       29.18      2.08 o 
   4  -3   7       45.07       39.23      2.51 o 
   5  -3   7      168.59      156.72      7.10 o 
   6  -3   7       17.07       20.78      2.94 o 
   7  -3   7       17.57       13.85      2.60 o 
 -11  -2   7        2.14        5.02      1.90 o 
 -10  -2   7       22.11       25.63      3.64 o 
  -9  -2   7        3.32        6.75      2.08 o 
  -8  -2   7       15.29       16.62      2.60 o 
  -7  -2   7        0.67       -0.35      1.21 o 
  -6  -2   7       13.94       11.08      1.90 o 
  -5  -2   7       84.73       94.36      3.37 o 
  -4  -2   7      126.01      119.33      2.77 o 
  -3  -2   7      256.27      259.16      2.81 o 
  -2  -2   7      230.21      220.71      2.85 o 
  -1  -2   7      668.36      639.16      4.06 o 
   0  -2   7       99.89       92.60      2.46 o 
   1  -2   7      510.82      493.59      5.95 o 
   2  -2   7       72.09       60.92      2.93 o 
   3  -2   7       55.96       53.60      2.23 o 
   4  -2   7        4.53        6.47      1.56 o 
   5  -2   7        8.22        6.06      1.90 o 
   6  -2   7       15.82       11.43      2.42 o 
   7  -2   7       19.39       17.84      2.94 o 
 -11  -1   7       15.86       19.74      3.29 o 
 -10  -1   7        1.75        5.02      2.08 o 
  -9  -1   7        1.35        4.16      1.73 o 
  -8  -1   7       35.54       36.71      3.46 o 
  -7  -1   7        8.88        9.00      1.73 o 
  -6  -1   7       48.36       52.30      5.37 o 
  -5  -1   7       72.70       70.06      2.82 o 
  -4  -1   7        0.41        0.40      0.35 o 
  -3  -1   7      334.80      330.43      3.53 o 
  -2  -1   7        6.69        7.49      0.71 o 
  -1  -1   7        2.65        1.93      0.45 o 
   0  -1   7        0.42        1.44      0.56 o 
   1  -1   7        1.30        1.63      0.67 o 
   2  -1   7       31.12       29.50      1.59 o 
   3  -1   7       46.21       35.31      2.32 o 
   4  -1   7       23.51       23.06      2.07 o 
   5  -1   7        0.23        0.49      0.79 o 
   6  -1   7       22.60       20.95      2.94 o 
   7  -1   7        1.96        3.64      1.73 o 
 -11   0   7        1.09        2.08      1.90 o 
 -10   0   7        0.62        1.04      1.21 o 
  -9   0   7        9.01       11.43      2.25 o 
  -8   0   7        1.71        3.12      1.39 o 
  -7   0   7       27.34       28.05      2.77 o 
  -6   0   7        2.29        5.78      1.04 o 
  -5   0   7       59.08       52.87      2.26 o 
  -4   0   7       46.36       52.52      1.48 o 
  -3   0   7       62.34       62.74      1.88 o 
  -2   0   7      515.34      515.83      6.12 o 
  -1   0   7       28.85       32.13      1.13 o 
   0   0   7      397.81      386.40      4.35 o 
   1   0   7      135.72      133.52      3.10 o 
   2   0   7      218.84      194.46      5.11 o 
   3   0   7       11.52       16.28      1.65 o 
   4   0   7       37.71       37.04      3.64 o 
   5   0   7        1.06        1.90      0.86 o 
   6   0   7       27.44       26.97      3.46 o 
 -12   1   7        1.36        0.87      1.56 o 
 -11   1   7        3.27        7.10      2.25 o 
 -10   1   7        5.66        5.89      1.90 o 
  -9   1   7       12.39       11.43      2.08 o 
  -8   1   7       19.53       23.20      2.77 o 
  -7   1   7       36.38       44.33      3.46 o 
  -6   1   7       55.54       53.66      2.49 o 
  -5   1   7       39.54       40.27      1.57 o 
  -4   1   7      427.20      420.72      4.47 o 
  -3   1   7      374.24      380.85      4.72 o 
  -2   1   7      536.73      513.36      3.72 o 
  -1   1   7       50.24       46.25      1.75 o 
   0   1   7       97.68       94.53      2.20 o 
   1   1   7      120.46      116.25      2.98 o 
   2   1   7        2.57        1.06      1.99 o 
   3   1   7        9.17        9.16      1.39 o 
   4   1   7       10.43       13.56      1.70 o 
   5   1   7        5.88        8.40      2.25 o 
   6   1   7       12.77       19.94      2.19 o 
 -12   2   7        8.11        9.52      2.42 o 
 -11   2   7       19.84       24.76      3.46 o 
 -10   2   7        4.09        6.41      1.90 o 
  -9   2   7        0.04       -1.39      1.39 o 
  -8   2   7       11.26       11.95      2.08 o 
  -7   2   7        0.14       -0.52      1.04 o 
  -6   2   7      144.73      122.53      5.97 o 
  -5   2   7       18.46       16.75      1.33 o 
  -4   2   7       27.98       30.34      1.00 o 
  -3   2   7      136.96      133.83      2.40 o 
  -2   2   7      511.11      499.83      3.55 o 
  -1   2   7       32.07       33.42      1.24 o 
   0   2   7        0.23       -0.05      0.45 o 
   1   2   7       99.02       96.69      2.75 o 
   2   2   7        3.77        3.22      0.83 o 
   3   2   7        0.67        0.54      1.39 o 
   4   2   7       18.54       16.45      2.60 o 
   5   2   7       17.65       21.65      3.46 o 
 -12   3   7        1.94        4.33      2.08 o 
 -11   3   7       20.92       23.72      3.12 o 
 -10   3   7       23.31       20.95      2.94 o 
  -9   3   7        0.09       -0.35      1.21 o 
  -8   3   7        3.28        3.81      1.39 o 
  -7   3   7       15.26       15.24      2.42 o 
  -6   3   7       46.56       44.53      2.24 o 
  -5   3   7        0.81        1.47      0.61 o 
  -4   3   7       19.00       16.30      0.92 o 
  -3   3   7      437.41      430.02      4.43 o 
  -2   3   7        9.86       10.78      1.30 o 
  -1   3   7       56.10       74.79      2.98 o 
   0   3   7      207.18      221.87      4.57 o 
   1   3   7      192.44      180.44      7.79 o 
   2   3   7        0.87        1.21      1.04 o 
   3   3   7       18.75       19.57      2.94 o 
   4   3   7       14.94       17.66      3.12 o 
 -12   4   7        0.00       -0.35      1.56 o 
 -11   4   7       37.39       35.85      3.98 o 
 -10   4   7        2.93        1.04      1.39 o 
  -9   4   7       53.79       62.51      4.50 o 
  -8   4   7        3.71        2.38      0.79 o 
  -7   4   7       60.64       55.07      3.98 o 
  -6   4   7      195.32      181.44      4.28 o 
  -5   4   7        0.02        0.71      0.45 o 
  -4   4   7       69.01       62.89      2.07 o 
  -3   4   7     1242.99     1248.72     11.20 o 
  -2   4   7      492.46      508.09      6.47 o 
  -1   4   7        1.02        0.53      0.53 o 
   0   4   7        1.93        2.51      0.95 o 
   1   4   7       53.28       53.68      4.68 o 
   2   4   7        1.79        2.77      1.21 o 
   3   4   7        2.44        2.94      1.56 o 
 -12   5   7        0.65        0.66      2.34 o 
 -11   5   7       25.70       20.76      2.26 o 
 -10   5   7        5.64        6.86      3.03 o 
  -9   5   7        2.33        2.77      0.86 o 
  -8   5   7        5.98       11.08      2.08 o 
  -7   5   7       57.07       48.14      3.81 o 
  -6   5   7      226.05      214.03      7.27 o 
  -5   5   7       48.59       43.44      2.45 o 
  -4   5   7       47.09       47.25      1.96 o 
  -3   5   7      157.77      161.86      5.11 o 
  -2   5   7       78.98       76.91      3.55 o 
  -1   5   7       52.46       49.86      2.93 o 
   0   5   7        2.29        3.64      1.56 o 
   1   5   7        6.86        9.87      2.25 o 
   2   5   7        3.13        2.60      1.90 o 
   3   5   7        2.91       -0.35      1.56 o 
 -12   6   7        0.78       -0.61      0.98 o 
 -11   6   7       15.52       18.54      2.02 o 
 -10   6   7        0.85        0.16      0.96 o 
  -9   6   7        0.18        0.35      1.21 o 
  -8   6   7        3.83        2.94      1.39 o 
  -7   6   7       88.71       89.70      5.02 o 
  -6   6   7        5.65        6.23      1.56 o 
  -5   6   7        7.70        7.54      1.08 o 
  -4   6   7      112.01      116.62      4.35 o 
  -3   6   7      414.23      423.67      8.92 o 
  -2   6   7        2.75        3.00      0.96 o 
  -1   6   7       19.39       22.75      2.14 o 
   0   6   7       20.12       24.59      3.29 o 
   1   6   7        0.37        1.90      1.90 o 
   2   6   7        5.64        4.85      1.90 o 
 -12   7   7        0.42        2.77      1.90 o 
 -11   7   7        0.46        0.17      1.21 o 
 -10   7   7        0.93        1.39      1.39 o 
  -9   7   7        0.01       -0.69      1.04 o 
  -8   7   7        3.47        4.85      1.56 o 
  -7   7   7       19.09       20.26      2.60 o 
  -6   7   7        0.35        0.02      1.13 o 
  -5   7   7        5.93        5.34      0.88 o 
  -4   7   7        0.05       -0.44      1.90 o 
  -3   7   7        9.01        9.43      1.73 o 
  -2   7   7       12.39       13.37      1.75 o 
  -1   7   7        3.16        3.85      1.39 o 
   0   7   7        2.70        1.04      1.39 o 
 -11   8   7       24.53       28.92      3.98 o 
 -10   8   7        2.02        2.94      1.56 o 
  -9   8   7        0.59        0.52      1.39 o 
  -8   8   7        7.31        6.75      1.56 o 
  -7   8   7       15.10       19.74      2.77 o 
  -6   8   7        1.79        1.89      0.91 o 
  -5   8   7        3.02        5.74      1.22 o 
  -4   8   7       25.98       27.65      2.51 o 
  -3   8   7        8.89       10.13      1.62 o 
  -2   8   7        3.56        0.91      1.04 o 
  -1   8   7        1.16        2.94      1.73 o 
 -11   9   7        1.36        1.39      1.39 o 
 -10   9   7        0.83        1.56      1.56 o 
  -9   9   7        6.69        6.93      1.90 o 
  -8   9   7        0.09        1.39      1.39 o 
  -7   9   7       12.75       15.31      3.20 o 
  -6   9   7        7.96        9.94      1.65 o 
  -5   9   7        9.99       10.45      1.65 o 
  -4   9   7       43.09       45.82      3.30 o 
  -3   9   7        2.71        1.47      0.96 o 
  -9  10   7        0.98        2.77      1.56 o 
  -8  10   7       29.89       32.99      2.63 o 
  -7  10   7       11.54       11.78      2.94 o 
  -6  10   7        2.02        4.74      1.73 o 
  -5  10   7        1.36        0.71      2.08 o 
   1 -12   8       30.25       37.40      4.33 o 
   2 -12   8        3.02        4.85      1.56 o 
   3 -12   8       38.42       48.49      5.20 o 
   4 -12   8        1.37        0.83      0.91 o 
  -2 -11   8       13.27       17.66      3.12 o 
  -1 -11   8       21.78       20.61      3.29 o 
   0 -11   8       20.70       25.63      3.46 o 
   1 -11   8       21.22       23.38      3.12 o 
   2 -11   8       12.65       16.10      2.94 o 
   3 -11   8       19.16       20.61      3.12 o 
   4 -11   8        9.18       11.27      3.38 o 
   5 -11   8       15.06       15.76      3.29 o 
  -3 -10   8        0.47        1.21      1.56 o 
  -2 -10   8        1.77        2.60      1.73 o 
  -1 -10   8       17.76       15.61      1.82 o 
   0 -10   8       33.79       35.60      2.56 o 
   1 -10   8        8.82        4.78      1.10 o 
   2 -10   8       29.08       30.20      2.44 o 
   3 -10   8        5.13        4.01      1.47 o 
   4 -10   8        2.63        3.76      0.93 o 
   5 -10   8        0.21        0.35      0.87 o 
   6 -10   8       24.71       27.94      2.56 o 
  -5  -9   8        0.05        1.04      1.21 o 
  -4  -9   8       12.29       13.33      2.60 o 
  -3  -9   8       26.11       27.36      3.46 o 
  -2  -9   8        0.00       -0.79      1.13 o 
  -1  -9   8        0.67        0.25      0.67 o 
   0  -9   8        9.59        8.94      1.22 o 
   1  -9   8       26.41       25.89      2.07 o 
   2  -9   8        2.40        4.12      1.12 o 
   3  -9   8        5.71        4.34      0.98 o 
   4  -9   8       12.39       11.26      1.65 o 
   5  -9   8       12.76       12.95      1.70 o 
   6  -9   8        4.94        4.02      1.28 o 
   7  -9   8       14.01       15.64      2.00 o 
  -6  -8   8        3.21        3.64      1.56 o 
  -5  -8   8        0.14       -1.39      1.39 o 
  -4  -8   8       18.29       17.34      1.87 o 
  -3  -8   8        2.81        3.41      0.83 o 
  -2  -8   8        1.04        0.78      0.86 o 
  -1  -8   8      100.85      101.29      3.92 o 
   0  -8   8       31.69       31.26      2.20 o 
   1  -8   8      101.46      100.86      3.19 o 
   2  -8   8      131.80      130.18      4.68 o 
   3  -8   8       10.90       11.22      1.19 o 
   4  -8   8       16.65       16.69      1.89 o 
   5  -8   8       35.96       36.54      3.29 o 
   6  -8   8       27.23       31.53      5.02 o 
   7  -8   8       67.66       79.96      4.35 o 
  -7  -7   8        0.44       -1.21      1.39 o 
  -6  -7   8        0.61       -0.52      1.21 o 
  -5  -7   8        4.67        3.12      1.56 o 
  -4  -7   8        0.86        2.22      1.04 o 
  -3  -7   8      188.36      178.25      4.14 o 
  -2  -7   8       97.86       93.97      2.87 o 
  -1  -7   8        0.44        1.04      0.61 o 
   0  -7   8       19.78       21.43      2.16 o 
   1  -7   8        0.36        1.47      0.61 o 
   2  -7   8        1.76        2.69      1.02 o 
   3  -7   8       37.29       30.78      2.39 o 
   4  -7   8        0.37       -0.26      0.73 o 
   5  -7   8       20.50       20.76      2.14 o 
   6  -7   8        0.43        0.17      0.86 o 
   7  -7   8        9.18       11.19      1.84 o 
  -8  -6   8        1.21        3.64      1.90 o 
  -7  -6   8        0.02       -1.39      1.39 o 
  -6  -6   8        0.00       -0.17      1.21 o 
  -5  -6   8        3.57        5.02      1.56 o 
  -4  -6   8       24.25       24.93      1.95 o 
  -3  -6   8        0.01       -0.52      0.73 o 
  -2  -6   8       30.28       24.87      1.49 o 
  -1  -6   8      565.85      550.87      6.30 o 
   0  -6   8       11.26       11.41      1.25 o 
   1  -6   8      122.15      115.39      4.10 o 
   2  -6   8      410.12      384.72     18.01 o 
   3  -6   8       15.38       15.76      1.71 o 
   4  -6   8       61.43       59.10      3.31 o 
   5  -6   8       31.63       28.22      2.39 o 
   6  -6   8       16.36       15.23      1.89 o 
   7  -6   8       79.31       84.23      4.47 o 
  -9  -5   8        1.99        2.77      1.90 o 
  -8  -5   8        1.60        0.00      1.56 o 
  -7  -5   8        0.11        0.00      1.39 o 
  -6  -5   8        1.71        3.98      1.56 o 
  -5  -5   8       47.69       44.16      2.63 o 
  -4  -5   8        3.31        3.64      0.98 o 
  -3  -5   8       46.48       46.13      2.44 o 
  -2  -5   8     1021.35      983.11      9.23 o 
  -1  -5   8       12.97       11.73      0.95 o 
   0  -5   8      842.45      809.41      7.59 o 
   1  -5   8      252.06      233.57      5.76 o 
   2  -5   8        8.18        9.12      1.33 o 
   3  -5   8        0.05        1.29      1.30 o 
   4  -5   8       51.47       53.18      3.12 o 
   5  -5   8        0.99        2.25      0.98 o 
   6  -5   8       80.83       84.14      4.35 o 
   7  -5   8        5.69        4.68      1.35 o 
  -9  -4   8        0.33       -1.39      1.56 o 
  -8  -4   8        0.00        0.87      1.39 o 
  -7  -4   8        6.05        3.64      1.56 o 
  -6  -4   8      107.71       91.26      5.20 o 
  -5  -4   8        0.21        1.79      1.56 o 
  -4  -4   8        0.11       -0.26      0.73 o 
  -3  -4   8      212.58      212.03      5.36 o 
  -2  -4   8        9.11        8.02      0.86 o 
  -1  -4   8     1241.87     1208.87     17.40 o 
   0  -4   8       46.25       47.20      2.51 o 
   1  -4   8       40.52       39.84      2.51 o 
   2  -4   8       74.66       52.51      2.82 o 
   3  -4   8       24.44       20.79      3.20 o 
   4  -4   8        0.13        0.63      1.04 o 
   5  -4   8       14.17       16.94      1.96 o 
   6  -4   8       17.02       24.63      2.49 o 
   7  -4   8        8.26        6.75      2.08 o 
 -10  -3   8       17.90       19.91      3.46 o 
  -9  -3   8        2.79        2.42      1.73 o 
  -8  -3   8        1.84        2.60      1.56 o 
  -7  -3   8       18.09       17.32      2.77 o 
  -6  -3   8        2.72        4.70      3.03 o 
  -5  -3   8      108.27       94.78      2.84 o 
  -4  -3   8       16.69       12.95      1.04 o 
  -3  -3   8        7.37        8.91      0.89 o 
  -2  -3   8      630.96      614.27      6.70 o 
  -1  -3   8        0.83        0.82      1.13 o 
   0  -3   8      643.34      637.25     16.54 o 
   1  -3   8      179.68      157.25      4.46 o 
   2  -3   8       74.79       77.51      3.30 o 
   3  -3   8      137.86      133.72      4.51 o 
   4  -3   8       59.13       56.60      3.12 o 
   5  -3   8       12.71       17.86      2.25 o 
   6  -3   8      113.68      125.55      7.27 o 
   7  -3   8        1.79        1.90      1.56 o 
 -10  -2   8       27.98       28.23      3.98 o 
  -9  -2   8        0.90        0.35      1.56 o 
  -8  -2   8        1.28        1.73      1.39 o 
  -7  -2   8        4.36        7.79      1.90 o 
  -6  -2   8      323.93      281.76      7.27 o 
  -5  -2   8       11.86       11.01      1.04 o 
  -4  -2   8      128.64      130.98      3.05 o 
  -3  -2   8     1003.26      965.25      8.37 o 
  -2  -2   8       15.86       14.52      1.01 o 
  -1  -2   8        6.23        4.36      0.57 o 
   0  -2   8       28.81       25.89      2.14 o 
   1  -2   8       32.92       34.60      1.72 o 
   2  -2   8       19.57        8.04      0.92 o 
   3  -2   8        4.36        3.47      0.83 o 
   4  -2   8       50.32       48.13      2.43 o 
   5  -2   8       30.02       32.73      3.46 o 
   6  -2   8        2.33        5.20      1.90 o 
 -11  -1   8        1.15        4.33      2.08 o 
 -10  -1   8        1.28        7.45      2.25 o 
  -9  -1   8        0.74        1.90      1.39 o 
  -8  -1   8       30.60       29.44      3.29 o 
  -7  -1   8       68.55       59.74      4.33 o 
  -6  -1   8        0.02       -0.75      0.79 o 
  -5  -1   8        2.88        2.96      0.58 o 
  -4  -1   8        4.04        3.48      0.85 o 
  -3  -1   8       36.67       31.97      1.40 o 
  -2  -1   8      522.59      497.99      6.00 o 
  -1  -1   8       23.80       21.31      1.04 o 
   0  -1   8        1.96        5.12      1.21 o 
   1  -1   8       25.71       24.20      1.45 o 
   2  -1   8        9.64       11.79      1.16 o 
   3  -1   8       17.84       16.63      1.43 o 
   4  -1   8       43.11       44.53      2.81 o 
   5  -1   8        6.22        8.82      1.53 o 
   6  -1   8        8.18       12.29      2.60 o 
 -11   0   8       17.71       22.86      3.29 o 
 -10   0   8        3.67        2.60      1.73 o 
  -9   0   8       28.20       29.27      3.29 o 
  -8   0   8        6.03        6.58      1.73 o 
  -7   0   8        0.38        1.06      0.83 o 
  -6   0   8      292.64      276.14      5.87 o 
  -5   0   8       43.52       45.63      1.55 o 
  -4   0   8       92.45       90.28      2.11 o 
  -3   0   8      551.05      514.18      6.37 o 
  -2   0   8      164.56      159.56      2.81 o 
  -1   0   8       81.73       86.38      2.67 o 
   0   0   8      254.12      221.29      4.00 o 
   1   0   8       12.07       15.67      1.22 o 
   2   0   8        3.81        5.40      0.91 o 
   3   0   8       22.64       21.70      1.65 o 
   4   0   8       21.73       20.00      2.04 o 
   5   0   8       74.92       93.30      6.84 o 
 -12   1   8        2.28        2.25      2.08 o 
 -11   1   8        3.25        5.37      2.08 o 
 -10   1   8        4.60        6.06      2.08 o 
  -9   1   8        0.78       -1.04      1.39 o 
  -8   1   8        1.25        0.87      1.39 o 
  -7   1   8       40.92       30.45      2.12 o 
  -6   1   8      102.66       98.83      3.44 o 
  -5   1   8       74.53       84.27      2.11 o 
  -4   1   8      257.72      239.33      4.03 o 
  -3   1   8       14.69       14.15      0.87 o 
  -2   1   8      105.08      106.39      2.22 o 
  -1   1   8        5.77        6.03      0.63 o 
   0   1   8        0.31       -0.07      0.59 o 
   1   1   8        0.09        0.13      0.44 o 
   2   1   8        8.25        7.92      1.13 o 
   3   1   8        3.85        5.20      1.10 o 
   4   1   8       25.74       33.07      3.98 o 
   5   1   8        0.03        2.77      1.90 o 
 -12   2   8        1.11        1.73      1.39 o 
 -11   2   8       19.17       19.57      3.12 o 
 -10   2   8        2.03       -1.39      1.56 o 
  -9   2   8        0.25        0.52      1.21 o 
  -8   2   8       32.34       30.65      3.12 o 
  -7   2   8        0.24        0.03      1.39 o 
  -6   2   8      212.02      187.82      3.71 o 
  -5   2   8        0.11       -0.31      0.50 o 
  -4   2   8      111.14      105.91      3.67 o 
  -3   2   8      277.58      277.26      4.68 o 
  -2   2   8        3.24        4.23      0.73 o 
  -1   2   8       45.78       44.06      2.22 o 
   0   2   8       68.25       62.70      3.06 o 
   1   2   8       30.03       22.25      2.02 o 
   2   2   8       80.35       76.51      3.80 o 
   3   2   8       19.71       21.30      3.12 o 
   4   2   8       46.12       52.30      5.02 o 
 -12   3   8        4.46        5.71      2.25 o 
 -11   3   8        0.01       -0.69      1.73 o 
 -10   3   8        0.55        0.35      1.21 o 
  -9   3   8        2.60        3.29      1.56 o 
  -8   3   8        3.15        6.58      2.08 o 
  -7   3   8       21.07       16.17      3.20 o 
  -6   3   8       33.26       31.85      1.89 o 
  -5   3   8      224.96      217.77      3.52 o 
  -4   3   8      242.94      236.15      3.55 o 
  -3   3   8        6.49        5.82      0.80 o 
  -2   3   8      323.87      312.62      5.30 o 
  -1   3   8        7.44        8.65      1.03 o 
   0   3   8        6.71        8.50      1.28 o 
   1   3   8        2.13        2.18      1.13 o 
   2   3   8       30.26       33.06      2.61 o 
   3   3   8        6.96       13.85      2.60 o 
 -12   4   8        0.15        1.40      1.56 o 
 -11   4   8        1.25        1.90      1.56 o 
 -10   4   8        0.60        1.70      0.86 o 
  -9   4   8        9.20        8.40      3.20 o 
  -8   4   8      169.98      161.32      5.02 o 
  -7   4   8       29.49       27.55      1.87 o 
  -6   4   8       24.05       20.61      1.58 o 
  -5   4   8      106.58      107.60      3.60 o 
  -4   4   8      345.38      343.51      6.97 o 
  -3   4   8       47.69       50.00      2.14 o 
  -2   4   8       10.00       11.29      1.09 o 
  -1   4   8       24.49       26.35      1.72 o 
   0   4   8        3.84        5.75      1.15 o 
   1   4   8        0.01       -0.58      0.91 o 
   2   4   8        0.24        1.62      1.56 o 
 -12   5   8        8.21        9.23      2.25 o 
 -11   5   8        0.00        3.02      1.30 o 
 -10   5   8        1.06        2.53      0.99 o 
  -9   5   8        1.93        3.12      1.73 o 
  -8   5   8       74.18       74.29      4.85 o 
  -7   5   8       14.06       16.28      2.25 o 
  -6   5   8       90.28       90.21      3.57 o 
  -5   5   8       78.77       79.09      2.73 o 
  -4   5   8        3.83        4.15      1.56 o 
  -3   5   8        5.79        7.29      1.21 o 
  -2   5   8       36.19       33.69      2.51 o 
  -1   5   8       19.62       20.87      2.14 o 
   0   5   8        0.96        1.04      1.04 o 
   1   5   8        4.18        0.69      1.04 o 
 -12   6   8        0.44       -0.55      2.42 o 
 -11   6   8        1.28        2.18      3.38 o 
 -10   6   8        0.02        0.35      1.04 o 
  -9   6   8       34.24       32.38      3.64 o 
  -8   6   8       55.52       49.01      4.16 o 
  -7   6   8        2.04        1.90      1.39 o 
  -6   6   8       92.09       91.05      3.15 o 
  -5   6   8      352.53      358.64     11.95 o 
  -4   6   8      159.39      148.12      5.20 o 
  -3   6   8        3.81        3.41      1.04 o 
  -2   6   8        0.45       -0.83      0.86 o 
  -1   6   8        0.12        0.00      1.56 o 
   0   6   8       13.36        7.62      2.42 o 
 -11   7   8        0.02        2.42      1.73 o 
 -10   7   8        0.78       -0.87      1.21 o 
  -9   7   8       18.28       14.20      2.60 o 
  -8   7   8       37.34       37.58      3.64 o 
  -7   7   8        9.91        8.08      1.40 o 
  -6   7   8       61.45       59.90      3.98 o 
  -5   7   8        4.30        5.27      1.33 o 
  -4   7   8       33.85       35.74      2.75 o 
  -3   7   8        6.30        7.39      2.42 o 
  -2   7   8        1.20        0.51      0.79 o 
  -1   7   8        2.90        4.50      1.90 o 
 -11   8   8        5.79        6.23      2.08 o 
 -10   8   8        0.15        1.39      1.39 o 
  -9   8   8        7.66        6.93      2.08 o 
  -8   8   8       37.11       42.60      3.98 o 
  -7   8   8       11.79        9.98      1.58 o 
  -6   8   8       38.72       41.44      3.05 o 
  -5   8   8       90.60      100.76      6.32 o 
  -4   8   8       37.60       38.12      3.05 o 
  -3   8   8        6.85        9.08      1.75 o 
  -2   8   8       18.44       19.51      2.26 o 
  -9   9   8       38.02       40.87      4.16 o 
  -8   9   8       10.37       13.26      2.68 o 
  -7   9   8        5.99        5.89      1.47 o 
  -6   9   8       15.47       19.90      2.39 o 
  -5   9   8       41.13       43.49      3.30 o 
  -4   9   8        1.58        1.98      1.21 o 
  -1 -11   9       59.72       60.95      5.37 o 
   0 -11   9        3.29        7.27      1.90 o 
   1 -11   9        4.64        6.57      1.41 o 
   2 -11   9        1.82       -0.17      1.39 o 
   3 -11   9        0.05        0.17      1.39 o 
   4 -11   9       10.52       14.20      2.77 o 
  -3 -10   9        0.02        2.08      1.39 o 
  -2 -10   9       64.64       59.26      3.48 o 
  -1 -10   9       63.97       68.82      3.73 o 
   0 -10   9        0.83        0.61      0.73 o 
   1 -10   9        0.16        1.89      0.77 o 
   2 -10   9        0.51       -0.32      0.95 o 
   3 -10   9        6.10        6.20      1.65 o 
   4 -10   9       54.22       65.18      3.77 o 
   5 -10   9        7.36        7.86      2.08 o 
  -4  -9   9        4.34        6.41      2.08 o 
  -3  -9   9        0.41        1.72      1.04 o 
  -2  -9   9       20.27       17.13      1.89 o 
  -1  -9   9      120.79      127.66      4.71 o 
   0  -9   9        9.75        8.39      2.77 o 
   1  -9   9        0.12        0.71      0.78 o 
   2  -9   9       46.18       50.41      3.16 o 
   3  -9   9        9.82       13.56      1.90 o 
   4  -9   9        7.39       10.60      1.66 o 
   5  -9   9        5.21        4.59      1.28 o 
   6  -9   9        3.64        7.64      1.62 o 
  -6  -8   9        8.01        6.75      2.08 o 
  -5  -8   9       19.22       25.80      3.29 o 
  -4  -8   9        0.55        3.91      1.65 o 
  -3  -8   9        1.78       -0.17      0.87 o 
  -2  -8   9      182.94      173.43      5.51 o 
  -1  -8   9        1.95        1.39      1.13 o 
   0  -8   9        0.55        1.51      0.73 o 
   1  -8   9       18.25       16.25      1.84 o 
   2  -8   9        2.90        2.61      0.96 o 
   3  -8   9       18.73       19.85      2.07 o 
   4  -8   9       69.40       80.82      4.04 o 
   5  -8   9       34.60       36.87      2.93 o 
   6  -8   9       32.60       35.16      3.00 o 
  -7  -7   9        1.15        2.77      1.73 o 
  -6  -7   9       40.86       44.68      4.16 o 
  -5  -7   9       17.43       15.59      2.60 o 
  -4  -7   9        7.13        8.27      1.56 o 
  -3  -7   9       11.22       10.96      1.16 o 
  -2  -7   9       72.30       64.38      3.18 o 
  -1  -7   9       70.16       71.23      3.18 o 
   0  -7   9       23.06       25.32      1.87 o 
   1  -7   9       12.40       12.33      2.08 o 
   2  -7   9        0.57        0.35      0.86 o 
   3  -7   9       15.05       17.21      1.89 o 
   4  -7   9        5.34        7.30      1.65 o 
   5  -7   9        1.94        3.22      3.20 o 
   6  -7   9        1.77       -0.06      1.04 o 
  -8  -6   9        2.35        3.81      1.56 o 
  -7  -6   9       14.08       15.93      2.94 o 
  -6  -6   9       35.65       36.71      3.64 o 
  -5  -6   9       23.65       27.62      2.32 o 
  -4  -6   9       10.78       10.14      1.47 o 
  -3  -6   9      104.22      101.82      3.13 o 
  -2  -6   9       80.31       79.04      2.96 o 
  -1  -6   9        8.89        9.29      1.21 o 
   0  -6   9       69.82       65.45      3.30 o 
   1  -6   9        4.64        5.56      1.08 o 
   2  -6   9       35.44       37.32      6.84 o 
   3  -6   9       98.00      102.64      4.29 o 
   4  -6   9       14.94       16.51      2.42 o 
   5  -6   9      198.61      222.18      6.86 o 
   6  -6   9        9.43        8.18      1.58 o 
  -8  -5   9        2.89        2.94      1.73 o 
  -7  -5   9        3.26        4.16      1.90 o 
  -6  -5   9       22.10       23.38      2.94 o 
  -5  -5   9       87.04       84.99      3.72 o 
  -4  -5   9       49.62       53.92      2.93 o 
  -3  -5   9        5.67        5.23      1.10 o 
  -2  -5   9       82.66       83.02      2.56 o 
  -1  -5   9        2.16        2.08      1.21 o 
   0  -5   9        2.11        1.26      2.08 o 
   1  -5   9        5.06        1.72      0.73 o 
   2  -5   9       12.19       12.97      1.65 o 
   3  -5   9       31.21       31.95      2.44 o 
   4  -5   9       32.16       30.37      2.51 o 
   5  -5   9       11.05       15.41      2.16 o 
   6  -5   9        2.09        3.08      1.16 o 
  -9  -4   9        0.04       -0.35      1.39 o 
  -8  -4   9        1.57        1.90      1.56 o 
  -7  -4   9        6.71        7.97      2.42 o 
  -6  -4   9       18.35       19.51      2.25 o 
  -5  -4   9        0.85        0.33      1.47 o 
  -4  -4   9        3.98        2.04      0.91 o 
  -3  -4   9      778.00      744.28      7.55 o 
  -2  -4   9       14.18       15.29      1.45 o 
  -1  -4   9       67.57       71.25      3.12 o 
   0  -4   9        1.76        1.13      0.95 o 
   1  -4   9        7.11        4.85      1.08 o 
   2  -4   9        0.81        4.78      5.37 o 
   3  -4   9        0.03        1.21      0.86 o 
   4  -4   9       27.61       28.67      2.44 o 
   5  -4   9       69.32       75.11      4.04 o 
   6  -4   9        0.15        0.55      1.82 o 
 -10  -3   9        3.44        6.75      2.25 o 
  -9  -3   9        0.85        1.04      1.39 o 
  -8  -3   9        0.12        0.52      1.56 o 
  -7  -3   9       61.89       58.53      4.50 o 
  -6  -3   9        3.66        2.26      0.96 o 
  -5  -3   9      110.38      105.26      3.00 o 
  -4  -3   9       87.63       89.90      2.72 o 
  -3  -3   9        7.56        7.75      0.92 o 
  -2  -3   9      555.47      522.62     23.64 o 
  -1  -3   9       15.38       15.11      2.16 o 
   0  -3   9      108.01      101.65      3.79 o 
   1  -3   9       41.02       50.42      2.74 o 
   2  -3   9       51.10       47.75      2.81 o 
   3  -3   9       35.73       34.99      2.57 o 
   4  -3   9      169.62      186.72      5.98 o 
   5  -3   9       19.42       19.17      2.12 o 
   6  -3   9       10.69        9.75      1.70 o 
 -10  -2   9        2.68       -0.87      1.56 o 
  -9  -2   9        9.23       11.95      2.60 o 
  -8  -2   9       59.13       49.01      4.33 o 
  -7  -2   9        0.17        1.56      0.86 o 
  -6  -2   9       19.21       22.23      1.49 o 
  -5  -2   9       43.76       42.62      1.95 o 
  -4  -2   9       19.74       20.28      1.42 o 
  -3  -2   9      684.36      662.38      8.97 o 
  -2  -2   9       18.21       18.87      1.04 o 
  -1  -2   9       60.20       55.25      2.16 o 
   0  -2   9        1.50        0.00      0.58 o 
   1  -2   9        0.24        0.13      0.66 o 
   2  -2   9      198.33      180.92      4.35 o 
   3  -2   9        1.04        1.57      0.69 o 
   4  -2   9        0.16        3.37      1.37 o 
   5  -2   9       12.21       12.04      1.71 o 
 -11  -1   9        0.26       -1.73      1.73 o 
 -10  -1   9        0.01        0.87      1.56 o 
  -9  -1   9        3.60        3.29      1.73 o 
  -8  -1   9        9.61       13.68      2.42 o 
  -7  -1   9       69.23       68.17      5.45 o 
  -6  -1   9        0.05       -0.39      0.52 o 
  -5  -1   9        2.45        4.38      0.99 o 
  -4  -1   9      236.34      225.41      4.36 o 
  -3  -1   9        6.41        6.82      0.79 o 
  -2  -1   9        1.45        4.06      0.65 o 
  -1  -1   9       37.45       34.02      1.90 o 
   0  -1   9       15.56       14.62      1.41 o 
   1  -1   9       58.64       58.96      2.34 o 
   2  -1   9       63.22       61.31      2.54 o 
   3  -1   9        8.67        7.52      1.15 o 
   4  -1   9       97.89      110.58      3.89 o 
   5  -1   9        0.06       -1.67      1.82 o 
 -11   0   9        9.28        7.97      2.42 o 
 -10   0   9        0.14        1.21      1.56 o 
  -9   0   9        1.65        1.39      1.56 o 
  -8   0   9      210.00      201.05      8.14 o 
  -7   0   9        2.97        4.14      1.65 o 
  -6   0   9       17.77       18.41      1.40 o 
  -5   0   9      210.90      202.66      4.23 o 
  -4   0   9       65.78       66.31      2.53 o 
  -3   0   9       45.56       43.45      1.62 o 
  -2   0   9      110.35      101.18      2.40 o 
  -1   0   9       40.28       40.91      1.61 o 
   0   0   9        2.14        0.57      0.46 o 
   1   0   9       41.99       34.43      1.81 o 
   2   0   9       51.49       48.91      3.06 o 
   3   0   9       81.62       93.84      4.68 o 
   4   0   9        0.97        2.56      1.28 o 
 -11   1   9        2.79        4.33      2.08 o 
 -10   1   9        1.22        1.39      1.56 o 
  -9   1   9       12.42       13.51      2.42 o 
  -8   1   9       31.66       32.73      3.64 o 
  -7   1   9       24.68       17.60      1.75 o 
  -6   1   9       13.05       13.73      1.19 o 
  -5   1   9       39.43       41.28      1.83 o 
  -4   1   9      576.15      576.45      6.79 o 
  -3   1   9       41.26       37.89      1.79 o 
  -2   1   9       16.35       17.78      1.36 o 
  -1   1   9        2.39        3.15      0.73 o 
   0   1   9       10.39        7.54      1.22 o 
   1   1   9        0.02        0.16      0.79 o 
   2   1   9       28.63       33.51      2.63 o 
   3   1   9        3.93        3.45      1.16 o 
   4   1   9       14.95       15.80      2.14 o 
 -11   2   9        2.42        5.02      1.90 o 
 -10   2   9        1.38        2.42      1.39 o 
  -9   2   9        7.90       11.26      2.42 o 
  -8   2   9      352.75      370.40     10.91 o 
  -7   2   9        6.16        8.30      1.16 o 
  -6   2   9        5.33        4.75      0.92 o 
  -5   2   9      124.12      118.94      2.66 o 
  -4   2   9        0.19        0.35      0.48 o 
  -3   2   9        1.18        1.90      0.63 o 
  -2   2   9       39.78       41.68      2.02 o 
  -1   2   9        1.86        0.85      0.58 o 
   0   2   9      102.00      101.27      4.68 o 
   1   2   9        7.84       10.25      1.53 o 
   2   2   9       55.13       53.24      3.37 o 
   3   2   9       63.66       79.95      4.35 o 
 -12   3   9        2.06        3.46      1.73 o 
 -11   3   9        0.99        1.04      1.56 o 
 -10   3   9        0.36        1.90      1.90 o 
  -9   3   9       16.56       17.84      2.94 o 
  -8   3   9       16.47       18.18      2.94 o 
  -7   3   9       23.34       22.39      1.54 o 
  -6   3   9       34.23       30.91      1.47 o 
  -5   3   9        9.83       10.35      1.05 o 
  -4   3   9        1.98        3.37      0.70 o 
  -3   3   9        8.23        6.54      0.95 o 
  -2   3   9       87.77       86.21      2.99 o 
  -1   3   9        0.21        0.29      0.66 o 
   0   3   9       28.44       30.56      2.41 o 
   1   3   9       11.47       10.99      1.65 o 
   2   3   9        7.01        6.32      1.65 o 
 -12   4   9        0.09        1.48      1.08 o 
 -11   4   9        0.51        0.59      0.83 o 
 -10   4   9       21.14       20.37      2.14 o 
  -9   4   9        0.09        1.56      2.86 o 
  -8   4   9       58.53       52.12      4.16 o 
  -7   4   9        0.80        1.01      0.67 o 
  -6   4   9        3.22        3.92      0.87 o 
  -5   4   9      125.17      128.73      4.58 o 
  -4   4   9        1.82        0.07      0.86 o 
  -3   4   9        2.25       -0.77      0.79 o 
  -2   4   9       19.06       20.39      2.08 o 
  -1   4   9        0.10        0.94      1.73 o 
   0   4   9        0.81        1.04      1.39 o 
   1   4   9        8.38        4.68      1.56 o 
 -11   5   9        1.40        3.46      1.22 o 
 -10   5   9        0.55        2.42      1.39 o 
  -9   5   9        0.59       -0.17      1.21 o 
  -8   5   9       26.32       22.86      2.77 o 
  -7   5   9        9.33        9.23      1.11 o 
  -6   5   9       24.01       28.15      2.32 o 
  -5   5   9       27.77       28.83      2.33 o 
  -4   5   9       27.94       24.01      2.20 o 
  -3   5   9        0.08        1.43      1.04 o 
  -2   5   9       52.33       58.77      3.49 o 
  -1   5   9        0.12       -0.17      1.21 o 
   0   5   9       40.73       40.69      4.50 o 
 -11   6   9        6.26        7.45      2.25 o 
 -10   6   9       12.63       10.74      2.42 o 
  -9   6   9        0.01        0.00      1.04 o 
  -8   6   9        4.94        4.50      1.39 o 
  -7   6   9       18.98       18.13      2.94 o 
  -6   6   9        8.08        7.14      1.45 o 
  -5   6   9       54.64       56.99      3.42 o 
  -4   6   9        0.65       -0.96      0.96 o 
  -3   6   9        3.24        2.78      0.96 o 
  -2   6   9        1.45        0.06      1.47 o 
  -1   6   9        9.10       11.26      2.60 o 
 -11   7   9        1.74        6.06      2.08 o 
 -10   7   9        0.17        0.52      1.21 o 
  -9   7   9        0.64        2.42      1.39 o 
  -8   7   9       45.30       43.77      3.05 o 
  -7   7   9       10.18        9.40      2.25 o 
  -6   7   9        0.90        2.78      1.12 o 
  -5   7   9       23.62       23.62      2.39 o 
  -4   7   9        4.93        4.94      1.47 o 
  -3   7   9        4.60        4.70      1.82 o 
  -2   7   9        0.40        0.87      1.56 o 
  -9   8   9       31.82       27.88      3.46 o 
  -8   8   9       41.98       38.43      3.12 o 
  -7   8   9       21.16       22.71      2.51 o 
  -6   8   9       24.87       24.51      2.51 o 
  -5   8   9        6.44        9.46      2.42 o 
  -4   8   9        5.54       10.50      3.72 o 
  -2 -10  10        1.04        1.76      0.96 o 
  -1 -10  10       10.27       13.33      1.77 o 
   0 -10  10       18.34       19.39      2.94 o 
   1 -10  10        3.82        3.67      1.16 o 
   2 -10  10       28.00       30.74      2.69 o 
   3 -10  10       14.45       15.29      2.04 o 
  -4  -9  10        0.12       -1.39      1.39 o 
  -3  -9  10       53.76       59.23      3.61 o 
  -2  -9  10       17.03       11.32      1.59 o 
  -1  -9  10        1.56        2.11      1.13 o 
   0  -9  10       12.84       15.41      2.60 o 
   1  -9  10       15.81       16.16      1.95 o 
   2  -9  10        3.24        2.08      1.47 o 
   3  -9  10        7.43        6.71      1.53 o 
   4  -9  10        3.00        4.35      2.77 o 
  -5  -8  10        0.38       -1.04      1.04 o 
  -4  -8  10       36.66       35.77      3.38 o 
  -3  -8  10       20.42       21.20      2.14 o 
  -2  -8  10        0.01       -0.12      0.70 o 
  -1  -8  10        3.28        1.90      1.04 o 
   0  -8  10        0.39        2.14      1.56 o 
   1  -8  10       18.60       18.12      2.00 o 
   2  -8  10       88.22       91.32      7.10 o 
   3  -8  10       18.28       18.15      4.68 o 
   4  -8  10       77.28       95.45      4.65 o 
   5  -8  10       71.23       83.43      4.53 o 
  -6  -7  10        0.97        0.17      1.39 o 
  -5  -7  10        1.01       -0.37      0.95 o 
  -4  -7  10        6.96        6.59      1.35 o 
  -3  -7  10       53.83       57.23      2.46 o 
  -2  -7  10       85.61       89.87      5.71 o 
  -1  -7  10        7.88        9.87      2.25 o 
   0  -7  10        0.00        0.62      0.86 o 
   1  -7  10        5.24        4.90      1.13 o 
   2  -7  10        0.21        1.93      1.21 o 
   3  -7  10        2.57        1.89      1.65 o 
   4  -7  10        0.72        1.36      1.04 o 
   5  -7  10       23.66       23.98      2.51 o 
  -7  -6  10       21.99       24.24      3.46 o 
  -6  -6  10       31.17       31.69      3.64 o 
  -5  -6  10        0.45        0.09      0.86 o 
  -4  -6  10       86.28       86.77      3.84 o 
  -3  -6  10        8.25        6.68      0.89 o 
  -2  -6  10        3.59        3.84      1.13 o 
  -1  -6  10       14.82       15.76      2.60 o 
   0  -6  10       37.62       37.94      2.63 o 
   1  -6  10      128.90      135.74      5.08 o 
   2  -6  10       17.06       15.02      1.89 o 
   3  -6  10      167.48      154.97      5.69 o 
   4  -6  10       58.77       65.49      3.80 o 
   5  -6  10        2.61        7.87      1.53 o 
  -8  -5  10       26.61       24.76      3.46 o 
  -7  -5  10        0.57        2.77      1.90 o 
  -6  -5  10        0.14        1.25      0.91 o 
  -5  -5  10        0.01        1.96      0.91 o 
  -4  -5  10        5.80        7.19      1.30 o 
  -3  -5  10        4.34        2.21      0.79 o 
  -2  -5  10        1.47        1.90      1.21 o 
  -1  -5  10       42.80       41.22      3.81 o 
   0  -5  10        6.12        7.44      1.35 o 
   1  -5  10       33.37       29.43      2.51 o 
   2  -5  10       15.01        9.53      1.99 o 
   3  -5  10        0.16        0.43      1.30 o 
   4  -5  10        9.77       10.32      1.65 o 
   5  -5  10        0.42        1.33      1.08 o 
  -9  -4  10        2.73        2.42      1.90 o 
  -8  -4  10       12.41       12.64      2.77 o 
  -7  -4  10        8.71        6.41      2.08 o 
  -6  -4  10        1.84        0.76      1.47 o 
  -5  -4  10        2.01        0.17      0.73 o 
  -4  -4  10        8.39       11.16      1.45 o 
  -3  -4  10       64.95       63.73      2.41 o 
  -2  -4  10       52.96       48.14      3.98 o 
  -1  -4  10        9.39        6.91      1.65 o 
   0  -4  10       46.74       45.72      2.82 o 
   1  -4  10       16.12       16.19      2.34 o 
   2  -4  10       65.57       61.31      3.42 o 
   3  -4  10       77.27       77.11      3.84 o 
   4  -4  10        7.47        4.76      1.22 o 
   5  -4  10       41.99       40.99      3.18 o 
  -9  -3  10        1.78       -1.04      1.56 o 
  -8  -3  10        8.23        8.66      2.25 o 
  -7  -3  10       41.52       42.24      2.88 o 
  -6  -3  10       27.10       20.77      2.02 o 
  -5  -3  10       27.27       27.76      1.71 o 
  -4  -3  10      316.02      321.85      7.54 o 
  -3  -3  10        0.79        0.41      1.30 o 
  -2  -3  10       36.78       38.37      2.68 o 
  -1  -3  10       42.34       43.61      3.20 o 
   0  -3  10       29.60       26.83      2.07 o 
   1  -3  10      105.36      113.61      4.34 o 
   2  -3  10       35.35       26.25      2.19 o 
   3  -3  10        0.08       -0.07      0.79 o 
   4  -3  10       29.20       21.47      2.77 o 
 -10  -2  10        0.17       -0.87      1.73 o 
  -9  -2  10        1.00        0.17      1.56 o 
  -8  -2  10        0.19       -1.21      1.21 o 
  -7  -2  10        0.96        0.66      0.86 o 
  -6  -2  10        0.01        0.71      0.61 o 
  -5  -2  10      108.07       97.54      3.77 o 
  -4  -2  10       20.61       20.52      1.77 o 
  -3  -2  10       80.23       81.94      3.48 o 
  -2  -2  10       77.92       75.36      3.15 o 
  -1  -2  10        0.30        0.42      0.63 o 
   0  -2  10      147.96      142.29      3.72 o 
   1  -2  10        6.05        6.23      0.95 o 
   2  -2  10        2.11        1.93      0.76 o 
   3  -2  10       11.60        9.74      1.97 o 
   4  -2  10       18.96       23.76      2.37 o 
 -10  -1  10        0.08       -0.52      1.56 o 
  -9  -1  10        0.31        1.56      1.73 o 
  -8  -1  10        1.42        2.25      1.73 o 
  -7  -1  10       23.02       22.46      1.64 o 
  -6  -1  10       69.83       72.20      2.76 o 
  -5  -1  10       36.03       37.83      1.96 o 
  -4  -1  10       33.75       33.66      2.26 o 
  -3  -1  10       17.60       19.05      1.35 o 
  -2  -1  10       32.69       35.08      1.51 o 
  -1  -1  10      136.96      142.09      3.50 o 
   0  -1  10       54.41       47.90      3.24 o 
   1  -1  10       54.54       58.62      3.24 o 
   2  -1  10       76.00       76.97      4.04 o 
   3  -1  10        0.18        0.78      2.60 o 
   4  -1  10       26.70       26.02      2.61 o 
 -11   0  10       14.67       17.14      3.12 o 
 -10   0  10        1.66        2.60      1.90 o 
  -9   0  10        0.19        3.98      1.90 o 
  -8   0  10        3.75        6.83      1.33 o 
  -7   0  10       22.37       26.43      1.85 o 
  -6   0  10        3.77        5.11      0.89 o 
  -5   0  10       21.43       17.80      1.71 o 
  -4   0  10      128.00      120.85      4.22 o 
  -3   0  10       12.21       15.15      1.26 o 
  -2   0  10       16.72       18.97      1.45 o 
  -1   0  10       31.85       27.03      2.34 o 
   0   0  10      129.25      118.13     15.33 o 
   1   0  10       26.09       27.04      2.60 o 
   2   0  10       11.98       10.13      1.65 o 
   3   0  10        6.13        8.23      1.71 o 
 -11   1  10        0.02       -0.17      1.56 o 
 -10   1  10        1.67        1.90      1.56 o 
  -9   1  10        9.50        9.18      2.42 o 
  -8   1  10       25.76       29.71      2.44 o 
  -7   1  10        3.60        4.35      0.82 o 
  -6   1  10        2.85        2.51      0.98 o 
  -5   1  10       32.43       29.50      2.14 o 
  -4   1  10        1.85        2.39      0.58 o 
  -3   1  10       23.31       20.40      1.49 o 
  -2   1  10        0.88        0.97      0.69 o 
  -1   1  10       48.76       51.47      3.55 o 
   0   1  10        1.29        1.21      0.86 o 
   1   1  10        4.30        6.36      1.35 o 
   2   1  10       21.05       17.74      2.14 o 
 -11   2  10        5.99       10.91      2.60 o 
 -10   2  10       33.67       30.82      3.81 o 
  -9   2  10       22.53       31.00      3.81 o 
  -8   2  10       12.47       13.77      1.65 o 
  -7   2  10        0.08       -0.43      0.61 o 
  -6   2  10        4.76        5.62      1.39 o 
  -5   2  10       14.41       16.30      1.32 o 
  -4   2  10       56.91       54.50      2.35 o 
  -3   2  10        8.14        9.48      1.16 o 
  -2   2  10       95.34      102.29      3.42 o 
  -1   2  10        2.33        2.15      0.91 o 
   0   2  10      110.72      115.22      4.71 o 
   1   2  10       73.31       79.02      4.09 o 
   2   2  10        0.03       -0.72      0.99 o 
 -11   3  10        1.11        0.17      1.39 o 
 -10   3  10        3.42        5.89      2.25 o 
  -9   3  10        1.05        4.33      1.90 o 
  -8   3  10       26.58       26.79      2.14 o 
  -7   3  10        0.53        1.49      0.67 o 
  -6   3  10        2.31        2.39      0.61 o 
  -5   3  10        2.76        2.37      0.60 o 
  -4   3  10       52.54       53.79      2.39 o 
  -3   3  10       13.56       13.49      1.29 o 
  -2   3  10        5.00        6.53      1.03 o 
  -1   3  10       13.95       12.33      1.70 o 
   0   3  10       10.82       14.98      1.89 o 
   1   3  10        8.90        9.33      1.59 o 
 -11   4  10        1.32        2.12      1.12 o 
 -10   4  10       32.64       26.15      3.46 o 
  -9   4  10       12.89       11.60      2.25 o 
  -8   4  10        0.45        0.82      0.95 o 
  -7   4  10        0.09        1.04      1.82 o 
  -6   4  10        0.16        0.52      0.79 o 
  -5   4  10        3.99        3.66      1.08 o 
  -4   4  10        3.31        3.53      0.96 o 
  -3   4  10        6.57        6.80      1.25 o 
  -2   4  10       20.01       22.71      2.32 o 
  -1   4  10       16.37       19.22      3.12 o 
   0   4  10       40.63       38.27      4.50 o 
 -11   5  10        9.19       12.12      2.94 o 
 -10   5  10        8.36        6.93      1.90 o 
  -9   5  10        2.59        0.69      0.87 o 
  -8   5  10        9.23        8.74      1.15 o 
  -7   5  10       69.54       66.98      3.60 o 
  -6   5  10       14.39       16.83      1.95 o 
  -5   5  10        4.93        3.20      1.10 o 
  -4   5  10       83.91       82.98      4.16 o 
  -3   5  10        4.41        4.04      2.16 o 
  -2   5  10       58.44       62.52      4.94 o 
  -1   5  10        2.43        1.04      1.56 o 
 -10   6  10        6.55        4.85      1.73 o 
  -9   6  10       14.72       12.64      2.25 o 
  -8   6  10        0.96        2.27      1.02 o 
  -7   6  10       35.89       38.83      2.93 o 
  -6   6  10       15.26       17.05      2.42 o 
  -5   6  10        0.41       -0.91      0.91 o 
  -4   6  10        8.64        4.30      2.16 o 
  -3   6  10        1.03        0.87      0.91 o 
  -9   7  10        1.28        2.01      1.02 o 
  -8   7  10       28.90       30.24      2.69 o 
  -7   7  10        5.15        5.42      2.34 o 
  -6   7  10       12.00       10.75      2.08 o 
  -5   7  10        0.01        1.82      1.10 o 
  -3  -9  11        7.81       12.29      2.77 o 
  -2  -9  11        0.82        2.08      1.39 o 
  -1  -9  11       13.54       13.68      2.60 o 
   0  -9  11        9.88        9.56      1.65 o 
   1  -9  11        5.47        3.56      1.28 o 
   2  -9  11        4.11        4.68      1.40 o 
  -4  -8  11       13.18       16.52      2.25 o 
  -3  -8  11        6.20        7.97      1.90 o 
  -2  -8  11        0.58        1.21      1.21 o 
  -1  -8  11       30.62       29.78      3.64 o 
   0  -8  11       31.64       35.78      2.81 o 
   1  -8  11       47.26       49.33      3.42 o 
   2  -8  11        8.44       10.78      1.62 o 
   3  -8  11       36.67       33.50      3.00 o 
  -6  -7  11        1.24       -1.56      1.56 o 
  -5  -7  11        0.04       -0.61      0.63 o 
  -4  -7  11       35.48       35.67      2.66 o 
  -3  -7  11        6.08        9.18      2.25 o 
  -2  -7  11        0.30        0.87      1.21 o 
  -1  -7  11       58.50       57.77      3.43 o 
   0  -7  11        0.04        0.95      0.86 o 
   1  -7  11       10.21       12.07      1.82 o 
   2  -7  11        0.04        1.31      1.21 o 
   3  -7  11       47.19       44.25      3.31 o 
  -7  -6  11       24.18       29.96      3.64 o 
  -6  -6  11        0.59        0.28      1.39 o 
  -5  -6  11        4.45        6.29      1.50 o 
  -4  -6  11       46.67       51.03      3.11 o 
  -3  -6  11        1.55        1.47      1.65 o 
  -2  -6  11       17.78       15.59      2.77 o 
  -1  -6  11      129.02      124.66      4.90 o 
   0  -6  11        2.10        1.56      0.86 o 
   1  -6  11      230.38      244.45      7.10 o 
   2  -6  11       53.22       61.37      4.68 o 
   3  -6  11       20.50       26.20      2.63 o 
   4  -6  11       88.12       96.08      4.77 o 
  -7  -5  11        4.35        8.66      2.25 o 
  -6  -5  11        1.85        1.84      2.51 o 
  -5  -5  11        5.82        8.04      1.53 o 
  -4  -5  11        3.47        5.10      1.25 o 
  -3  -5  11       23.81       22.86      2.94 o 
  -2  -5  11        3.77        2.74      1.47 o 
  -1  -5  11        0.02        0.87      0.73 o 
   0  -5  11       47.55       51.86      3.24 o 
   1  -5  11        7.93        5.88      1.56 o 
   2  -5  11       40.41       53.45      3.37 o 
   3  -5  11        1.28       -0.45      0.96 o 
   4  -5  11        2.18        2.14      0.99 o 
  -8  -4  11       35.61       38.44      4.33 o 
  -7  -4  11        2.93        1.47      1.10 o 
  -6  -4  11        2.31        3.31      1.33 o 
  -5  -4  11        5.60        4.33      1.16 o 
  -4  -4  11        5.42        5.28      1.28 o 
  -3  -4  11       33.08       28.40      3.29 o 
  -2  -4  11       79.74       81.15      4.85 o 
  -1  -4  11       76.98       76.94      4.16 o 
   0  -4  11       39.49       37.05      2.75 o 
   1  -4  11      123.06      126.10      4.88 o 
   2  -4  11       79.97       85.03      4.16 o 
   3  -4  11       30.50       31.69      2.74 o 
  -9  -3  11        0.88        2.60      1.73 o 
  -8  -3  11        7.30       14.03      3.12 o 
  -7  -3  11        0.48        1.63      0.83 o 
  -6  -3  11      153.85      149.97      5.32 o 
  -5  -3  11       10.64       12.54      1.65 o 
  -4  -3  11        0.03        0.09      1.82 o 
  -3  -3  11       24.64       27.49      1.76 o 
  -2  -3  11       20.64       21.19      1.99 o 
  -1  -3  11       56.95       55.06      3.12 o 
   0  -3  11       23.87       22.86      2.12 o 
   1  -3  11       18.60       21.08      2.08 o 
   2  -3  11       45.71       45.24      3.11 o 
   3  -3  11        0.88        1.71      2.51 o 
  -9  -2  11        2.60        3.12      1.90 o 
  -8  -2  11        3.03        8.66      2.42 o 
  -7  -2  11        4.10        4.72      1.22 o 
  -6  -2  11        5.12        5.17      1.27 o 
  -5  -2  11       69.40       70.41      2.76 o 
  -4  -2  11       13.28       14.50      1.59 o 
  -3  -2  11        0.36        0.88      0.69 o 
  -2  -2  11        7.41        6.63      1.16 o 
  -1  -2  11       17.44       16.02      1.65 o 
   0  -2  11        5.91        6.80      1.22 o 
   1  -2  11        3.52        1.58      1.08 o 
   2  -2  11       12.29       12.05      1.90 o 
   3  -2  11       49.82       55.24      5.37 o 
 -10  -1  11        0.09       -1.90      1.90 o 
  -9  -1  11        3.37        9.00      2.77 o 
  -8  -1  11       10.32        7.81      1.27 o 
  -7  -1  11       22.83       23.04      1.72 o 
  -6  -1  11      172.75      186.58      4.56 o 
  -5  -1  11       80.34       75.65      3.61 o 
  -4  -1  11        1.60        3.03      0.98 o 
  -3  -1  11      102.71      100.32      4.33 o 
  -2  -1  11       71.63       75.97      3.40 o 
  -1  -1  11       37.10       47.73      2.86 o 
   0  -1  11       46.39       46.26      3.00 o 
   1  -1  11       30.18       34.95      4.42 o 
   2  -1  11       37.97       37.45      4.24 o 
 -10   0  11        1.73        3.98      2.25 o 
  -9   0  11       47.32       51.26      3.24 o 
  -8   0  11       11.86       12.23      1.38 o 
  -7   0  11        1.32        1.85      0.68 o 
  -6   0  11       71.51       71.88      4.24 o 
  -5   0  11        0.25        1.39      1.30 o 
  -4   0  11       28.54       27.63      2.20 o 
  -3   0  11       21.04       19.96      1.49 o 
  -2   0  11       81.38       82.52      3.09 o 
  -1   0  11       20.66       23.01      3.81 o 
   0   0  11        6.71        6.77      1.40 o 
   1   0  11        0.10        1.29      1.21 o 
   2   0  11       68.43       74.33      4.34 o 
 -10   1  11       15.06       22.86      3.64 o 
  -9   1  11       18.87       26.76      2.44 o 
  -8   1  11       33.24       34.61      2.13 o 
  -7   1  11        0.00        0.09      1.82 o 
  -6   1  11       31.25       28.00      2.32 o 
  -5   1  11        3.71        2.76      0.91 o 
  -4   1  11        0.09        0.32      1.04 o 
  -3   1  11      133.49      127.32      5.71 o 
  -2   1  11        1.06        1.57      0.70 o 
  -1   1  11       96.03      110.55      4.59 o 
   0   1  11        0.83       -0.21      0.79 o 
   1   1  11        9.26       10.61      1.70 o 
 -10   2  11       13.82       18.53      3.12 o 
  -9   2  11       32.10       40.80      3.05 o 
  -8   2  11        8.07        8.60      1.37 o 
  -7   2  11       97.00      112.00     10.39 o 
  -6   2  11       59.20       61.37      3.28 o 
  -5   2  11        0.32        0.52      0.83 o 
  -4   2  11       35.15       40.73      2.21 o 
  -3   2  11        0.81        0.11      0.55 o 
  -2   2  11      115.74      124.97      3.99 o 
  -1   2  11       63.57       73.72      3.86 o 
   0   2  11        0.15       -0.25      1.65 o 
 -10   3  11       45.42       56.38      4.85 o 
  -9   3  11       35.36       32.21      2.63 o 
  -8   3  11       32.77       35.67      3.98 o 
  -7   3  11        0.06        1.73      1.56 o 
  -6   3  11        1.03        1.21      1.39 o 
  -5   3  11        6.32        5.94      0.91 o 
  -4   3  11        0.01        0.35      0.58 o 
  -3   3  11        2.85        2.45      0.97 o 
  -2   3  11        0.01        0.75      1.42 o 
  -1   3  11        4.97        8.14      2.08 o 
 -10   4  11        7.95       10.04      2.42 o 
  -9   4  11        0.81        2.26      0.99 o 
  -8   4  11        0.01        0.35      1.39 o 
  -7   4  11       12.92       15.24      2.94 o 
  -6   4  11       21.48       20.64      2.25 o 
  -5   4  11        1.45        0.96      0.67 o 
  -4   4  11       19.22       19.03      2.02 o 
  -3   4  11        6.64        8.64      1.58 o 
  -2   4  11       90.11      104.89      4.95 o 
  -9   5  11        0.15        4.68      2.25 o 
  -8   5  11       27.82       30.65      3.98 o 
  -7   5  11        5.24        5.35      1.28 o 
  -6   5  11        9.41        8.85      1.53 o 
  -5   5  11        7.72        5.96      1.82 o 
  -4   5  11       40.28       46.36      3.42 o 
  -3   5  11        0.12        1.73      1.82 o 
  -8   6  11        9.98        9.15      1.70 o 
  -7   6  11        3.72        4.04      1.21 o 
  -6   6  11        2.34        0.93      1.90 o 
  -5   6  11        0.08       -0.43      0.98 o 
  -3  -8  12        3.59        3.46      1.56 o 
  -2  -8  12       11.96       14.03      2.94 o 
  -1  -8  12       20.79       26.08      3.29 o 
   0  -8  12        6.59        2.95      1.65 o 
   1  -8  12        4.99        3.31      1.25 o 
  -4  -7  12        0.83        0.17      1.21 o 
  -3  -7  12       18.11       20.09      3.12 o 
  -2  -7  12        3.73        3.91      1.56 o 
  -1  -7  12        0.41        0.67      0.91 o 
   0  -7  12       29.86       34.90      2.94 o 
   1  -7  12       20.21       16.19      2.86 o 
   2  -7  12       23.88       26.46      2.61 o 
  -6  -6  12       25.79       29.86      3.46 o 
  -5  -6  12        0.02        1.31      1.02 o 
  -4  -6  12        4.46        2.83      1.05 o 
  -3  -6  12       42.18       43.64      4.50 o 
  -2  -6  12        4.60        2.16      1.47 o 
  -1  -6  12      246.24      260.52      7.40 o 
   0  -6  12        0.27       -0.07      1.73 o 
   1  -6  12        3.08        4.14      2.25 o 
   2  -6  12       99.25      117.50      5.25 o 
  -7  -5  12       10.71        8.31      1.62 o 
  -6  -5  12        0.79        3.86      2.25 o 
  -5  -5  12        3.38        3.98      1.08 o 
  -4  -5  12        1.75        0.52      1.21 o 
  -3  -5  12        1.04        1.39      1.21 o 
  -2  -5  12       26.75       29.27      2.44 o 
  -1  -5  12       22.78       25.52      2.44 o 
   0  -5  12        5.46        4.17      1.10 o 
   1  -5  12       11.73        9.27      1.59 o 
   2  -5  12       13.77       23.57      2.77 o 
  -7  -4  12        1.46        1.77      1.39 o 
  -6  -4  12       34.90       34.44      3.46 o 
  -5  -4  12       17.59       17.22      2.08 o 
  -4  -4  12        3.64        4.68      1.56 o 
  -3  -4  12       65.09       62.32      4.24 o 
  -2  -4  12        2.45        1.04      0.83 o 
  -1  -4  12      332.11      372.46     17.14 o 
   0  -4  12       17.93       15.24      1.89 o 
   1  -4  12       10.22        7.52      1.53 o 
   2  -4  12      122.83      139.31      5.55 o 
  -8  -3  12        0.00        2.25      1.90 o 
  -7  -3  12        9.97       12.52      1.95 o 
  -6  -3  12        2.37        0.85      0.91 o 
  -5  -3  12        4.17        4.68      1.73 o 
  -4  -3  12        1.55        1.08      1.73 o 
  -3  -3  12       41.52       41.91      4.16 o 
  -2  -3  12       40.69       43.64      4.33 o 
  -1  -3  12        4.84        3.29      1.56 o 
   0  -3  12       28.89       33.77      3.98 o 
   1  -3  12        0.23        0.87      1.21 o 
   2  -3  12        1.59        3.12      1.90 o 
  -8  -2  12        1.14        1.68      1.16 o 
  -7  -2  12       34.04       33.06      2.75 o 
  -6  -2  12       22.43       22.43      1.71 o 
  -5  -2  12        3.32        4.42      1.16 o 
  -4  -2  12        0.75        1.21      0.87 o 
  -3  -2  12       35.13       35.48      3.29 o 
  -2  -2  12        0.90        1.39      1.39 o 
  -1  -2  12      116.01      128.32      7.27 o 
   0  -2  12       59.89       60.62      3.72 o 
   1  -2  12       16.21       19.68      2.19 o 
  -9  -1  12        5.94        9.18      2.60 o 
  -8  -1  12       46.97       48.66      3.43 o 
  -7  -1  12       35.53       36.84      2.26 o 
  -6  -1  12        7.79        7.89      1.40 o 
  -5  -1  12        2.99        2.77      0.98 o 
  -4  -1  12       29.79       30.21      2.39 o 
  -3  -1  12        3.91        4.04      1.08 o 
  -2  -1  12      117.49      122.60      6.93 o 
  -1  -1  12       13.14       12.89      1.65 o 
   0  -1  12       18.88       17.57      2.02 o 
   1  -1  12       10.83       10.14      2.42 o 
  -9   0  12       46.51       51.13      4.50 o 
  -8   0  12       12.51       14.53      1.52 o 
  -7   0  12        5.70        5.92      1.39 o 
  -6   0  12        0.22       -0.61      0.86 o 
  -5   0  12        7.74        5.72      1.10 o 
  -4   0  12       31.39       27.74      2.68 o 
  -3   0  12       11.59       10.41      1.58 o 
  -2   0  12        0.05        1.71      1.04 o 
  -1   0  12        0.75        2.84      1.04 o 
   0   0  12        1.21        2.33      1.08 o 
  -9   1  12        2.88        2.21      1.13 o 
  -8   1  12       33.83       34.79      2.63 o 
  -7   1  12       16.07       14.74      3.12 o 
  -6   1  12        1.27        0.10      1.47 o 
  -5   1  12       57.77       57.21      3.37 o 
  -4   1  12        0.44        0.35      0.83 o 
  -3   1  12       51.89       57.94      2.75 o 
  -2   1  12       19.03       23.49      2.19 o 
  -1   1  12       27.89       30.90      2.63 o 
  -9   2  12        6.34        5.71      1.90 o 
  -8   2  12        4.10        2.95      1.16 o 
  -7   2  12        0.45        0.52      0.73 o 
  -6   2  12        0.12        1.28      1.56 o 
  -5   2  12        4.81        1.57      0.91 o 
  -4   2  12       75.68       72.25      3.84 o 
  -3   2  12       58.77       63.85      4.34 o 
  -2   2  12        5.85        9.24      1.73 o 
  -9   3  12        1.67        1.56      1.56 o 
  -8   3  12        0.02       -0.35      1.39 o 
  -7   3  12        0.38        2.25      1.56 o 
  -6   3  12        0.00        0.35      1.56 o 
  -5   3  12        1.29        0.69      1.39 o 
  -4   3  12        0.50        0.26      1.39 o 
  -3   3  12       31.87       38.19      3.05 o 
  -8   4  12       11.02        8.49      2.25 o 
  -7   4  12        0.42       -0.17      1.56 o 
  -6   4  12        0.03       -1.90      1.90 o 
  -5   4  12        2.61        0.99      1.65 o 
  -4   4  12       42.43       51.60      3.53 o 
  -4  -6  13       27.17       25.11      3.64 o 
  -3  -6  13       55.10       53.46      3.98 o 
  -2  -6  13        1.36        0.05      0.83 o 
  -1  -6  13        3.73        3.30      1.28 o 
  -5  -5  13        0.08        0.17      1.39 o 
  -4  -5  13        4.60        3.81      1.56 o 
  -3  -5  13        6.38        7.00      1.41 o 
  -2  -5  13       10.29       11.26      1.77 o 
  -1  -5  13        2.99        2.32      1.73 o 
   0  -5  13       58.95       65.28      3.84 o 
  -6  -4  13        3.87        3.98      1.39 o 
  -5  -4  13        9.26        9.35      2.08 o 
  -4  -4  13       12.84       14.03      2.77 o 
  -3  -4  13      184.34      195.85      9.35 o 
  -2  -4  13        0.03       -1.21      1.21 o 
  -1  -4  13        1.62       -1.56      1.56 o 
   0  -4  13       27.01       24.59      3.46 o 
  -7  -3  13        0.18       -0.98      1.05 o 
  -6  -3  13        0.89        1.56      1.56 o 
  -5  -3  13       44.59       39.66      4.50 o 
  -4  -3  13        9.80        7.97      2.25 o 
  -3  -3  13        4.29        4.33      2.08 o 
  -2  -3  13        1.12        2.25      1.56 o 
  -1  -3  13        0.77        4.68      1.90 o 
   0  -3  13        0.74        1.21      1.56 o 
  -7  -2  13        3.82        1.90      1.56 o 
  -6  -2  13        0.88        0.69      1.21 o 
  -5  -2  13       11.15       10.17      1.65 o 
  -4  -2  13        0.01       -0.08      0.79 o 
  -3  -2  13      273.77      291.61     11.26 o 
  -2  -2  13        1.73       -1.21      1.39 o 
  -1  -2  13        3.82        4.16      2.08 o 
  -7  -1  13        0.14        0.03      0.79 o 
  -6  -1  13        1.35        2.00      0.83 o 
  -5  -1  13       14.26       14.48      1.84 o 
  -4  -1  13       69.45       69.57      4.33 o 
  -3  -1  13        5.97        7.79      2.25 o 
  -2  -1  13        0.04       -1.73      1.73 o 
  -1  -1  13       10.18        9.18      2.42 o 
  -8   0  13        0.29        2.08      1.22 o 
  -7   0  13        0.34       -1.65      3.46 o 
  -6   0  13        4.53        4.07      1.10 o 
  -5   0  13        3.37        3.19      1.65 o 
  -4   0  13        0.05        2.60      1.22 o 
  -3   0  13       79.25       86.95      4.41 o 
  -2   0  13        0.36       -1.04      1.39 o 
  -7   1  13       12.12        8.98      1.58 o 
  -6   1  13        0.18        0.43      1.39 o 
  -5   1  13       12.79       11.07      2.68 o 
  -4   1  13       50.92       58.46      3.61 o 
  -3   1  13        2.31        1.04      1.30 o 
  -7   2  13        2.63        3.64      1.90 o 
  -6   2  13       49.14       50.22      5.02 o 
  -5   2  13       12.04       14.37      2.77 o 
                                                 
